# Supplementary material for: Defining the molecular mechanisms of the mitochondrial permeability transition through genetic manipulation of F-ATP synthase
Source: Nat Commun. 2021 Aug 10;12:4835. doi: 10.1038/s41467-021-25161-x (PMC8355262; doi:10.1038/s41467-021-25161-x)
Supplement: Supplementary file 4 — Source Data. [file 41467_2021_25161_MOESM4_ESM.xlsx]

## Sheet: Fig.1b
	ATP synthase subunits normalized to citrate synthase
	WT
		n.1	n.2	n.3	n.4	n.5
	beta	0.341284	0.623728	1.0374	0.740457	0.354711
	gamma	1.05007	0.932365	1.17963	0.863077	1.03695
	OSCP	0.684171	0.382686	1.22286	0.8362	1.69495
	b	0.502153	0.409592	1.28143	0.625001	1.15738
	f	0.406355	1.03087	0.849485	0.75695	1.25114
	c	4.15663	4.61639	3.85655	1.94959
	a	0.791608	0.643097	0.42624
	∆g
		n.1	n.2	n.3	n.4
	beta	0.225068	0.527178	0.460776	0.92393
	gamma	1.08156	0.612421	0.691595	0.836171
	OSCP	0.107882	0.165053	0.518504	0.549582
	b	0.097556	0.111632	0.232682	0.184463
	f	0.166634	0.178983	0.587904	0.186159
	c	8.28942	8.36643	4.07155	2.61074
	a	0.837061	0.71786	0.298798

## Sheet: Fig.1d
		ANT2 normalized to CS				ANT3 normalized to CS
	n	WT	∆g		n	WT	∆g
	1	1.51179	1.3316		1	3.07651	6.1613
	2	2.37797	0.988973		2	3.01017	5.6259
	3	2.17391	0.957619		3	2.03244	1.71917
	4		2.06489		4	1.85505	0.374728

## Sheet: Fig.1e
	Seahorse trace (average of four experiments)
		WT							∆g
		exp1	exp2	exp3	exp4				exp1	exp2	exp3	exp4
	basal	13.3776	11.6627	8.45577	11.9106			basal	4.93792	5.50237	1.9207	2.10837
		13.3761	11.3305	8.29227	11.5321				5.13552	5.26404	1.94202	2.11952
		12.8915	11.0565	7.9874	11.4511				5.01383	5.17869	2.06367	1.94674
	oligo	4.43696	3.4123	3.19614	2.65466			oligo	4.7339	4.65882	1.8688	1.75121
		4.53743	3.54268	3.38596	2.98255				4.95887	4.92419	1.90276	2.0621
		4.45125	3.50393	3.8053	3.06744				5.04466	4.8106	2.04952	1.8415
	FCCP	10.0354	9.2141	7.16111	9.01758			FCCP	5.78629	5.58222	5.25599	5.49963
		9.85767	8.69601	6.99725	8.69134				5.74209	5.44302	5.29946	5.47121
		9.98854	8.51735	6.72342	8.82366				5.80959	5.14364	5.14047	5.22637
	AA	2.32967	2.0647	1.75801	1.51406			AA	3.45073	3.07286	0.938071	0.741903
		2.22362	1.74092	1.68954	1.33284				3.58664	2.99898	0.894191	0.68661
		2.24922	1.76437	1.50191	1.69616				3.59033	3.01829	1.06225	0.842101
	Rotenone	1.70895	1.33955	1.4866	1.08726			Rotenone	3.23906	2.82071	0.917699	0.564724
		1.60336	1.29079	1.41819	1.23441				3.20227	2.71533	0.827076	0.595086
		1.59861	1.25164	1.31649	0.920748				3.3244	2.80372	0.809534	0.59353
	Oligo-sensitive respiration
	n	WT	∆g
	exp 1	8.73986	0.116614
	exp 2	7.86355	0.517163
	exp 3	4.78268	0.0351028
	exp 4	8.72971	0.173273
	Basal respiration
	n	WT	∆g
	exp 1	11.5781	1.77385
	exp 2	10.0559	2.53511
	exp 3	6.83805	1.12403
	exp 4	10.5505	1.57501

## Sheet: Fig.1f
	Fraction of swollen mitochondria
	WT				∆g
	n	No Ca2+	Ca2+		n	No Ca2+	Ca2+
	1	0.158522	0.355991		1	0.149254	0.120647
	2	0.116652	0.520619		2	0.200965	0.31195
	3	0.104336	0.553506		3	0.140777	0.234323
	4	0.116737	0.501202		4	0.13474	0.274143
	5	0.0753678	0.488889		5	0.240896	0.225627
	6	0.101831	0.502389		6	0.241495	0.377206

## Sheet: Fig.2b
WT Calcein
1	955.102	982.453	1005.33	998.855	1022.61	605.637	343.075	259.31	217.012	192.796	173.048	157.314	144.813	135.224	127.69	121.468	115.551	112.689	111.117	105.113	107.178	104.048	100.113	99.5098	97.0154	99.4605	97.1908	97.6607	96.9702	98.5836	94.239	94.776	94.6904	93.6415	91.8083	90.3043	87.3993
2	655.726	678.951	702.603	709.964	723.452	448.45	259.325	196.401	164.199	140.092	121.614	110.455	98.2245	93.0355	83.9571	81.6811	76.5162	78.5316	74.2582	74.0581	72.5546	68.9861	68.1373	65.8394	64.3368	63.6303	62.3455	63.1841	61.7718	59.029	61.1811	59.5017	60.3132	58.3514	58.5553	57.442	55.275
3	669.729	687.482	695.026	691.671	707.046	585.364	384.497	357.303	334.344	306.078	283.445	264.164	240.903	220.265	201.17	191.325	178.588	170.296	159.156	153.523	153.41	147.009	141.093	135.411	134.874	131.493	126.843	128.782	124.87	121.577	118.614	119.394	115.243	113.765	112.591	109.607	104.164
4	744.656	773.419	798.349	810.821	828.059	527.455	325.661	237.822	191.935	158.184	140.119	123.771	110.766	97.9574	86.9317	82.9058	77.7534	77.4591	75.9789	71.3066	68.5373	66.7935	67.45	64.6563	64.6461	61.846	63.7071	61.6404	63.0754	61.5373	61.9321	62.6912	61.0374	62.8674	61.8434	58.9299	58.4546
5	1146.76	1200.56	1254.35	1269.04	1318.17	912.612	647.33	510.084	439.774	395.814	366.639	343.284	324.577	306.362	293.599	287.734	283.38	281.012	273.668	254.685	251.363	249.066	244.526	240.324	243.849	240.101	240.502	244.108	242.582	239.423	240.717	240.512	242.484	244.253	241.694	242.045	239.758
6	704.595	734.5	762.698	791.341	797.891	477.615	294.157	216.73	178.278	150.882	133.721	119.399	108.39	98.0731	95.463	87.8072	87.1131	86.837	82.7751	80.5566	79.185	80.7138	77.7764	78.3513	78.5212	78.6051	76.9521	76.8209	78.4471	77.4809	78.4318	76.0534	77.6914	78.2241	76.8735	76.7512	74.7633
7	462.685	468.182	487.241	503.478	514.038	331.469	219.765	178.485	152.489	132.062	116.526	105.911	96.5693	87.5835	80.274	75.4441	74.5831	71.5483	68.7328	65.731	66.4491	64.5936	62.9293	61.0253	59.8285	58.1453	57.3015	58.5284	57.7857	57.2161	57.2515	57.0989	55.0573	55.1564	54.3277	53.4291	52.0703
8	812.375	824.325	842.782	847.963	863.113	680.768	382.267	292.56	230.41	192.906	169.742	151.39	137.466	126.414	112.728	105.229	101.417	98.4132	93.3273	89.8141	87.3932	85.5169	83.3671	79.8838	80.9374	77.7076	73.8669	76.1299	75.2599	72.756	72.1633	72.8149	72.6844	73.0433	71.8665	70.8939	68.6471
9	829.537	862.116	895.001	895.717	905.413	678.672	537.39	500.771	480.587	458.072	452.138	444.843	444.67	438.527	434.425	437.146	439.244	443.531	441.941	443.632	449.413	452.154	441.57	443.427	440.509	438.547	440.459	441.906	438.926	433.319	429.988	430.488	430.94	438.845	432.255	429.375	427.586
10	677.423	701.643	695.286	695.049	710.67	509.607	364.618	301.27	262.969	236.432	217.201	199.509	190.144	178.264	167.232	163.077	157.385	155.64	151.787	147.145	147.941	147.517	139.573	139.868	138.722	140.321	132.726	136.788	134.057	132.652	131.385	133.567	132.406	133.093	129.743	127.346	124.415
11	930.084	985.673	996.22	1003.61	1027.3	1037.76	563.35	231.532	172.007	150.914	138.743	136.304	136.035	133.796	133.958	132.785	134.709	134.956	133.886	134.327	133.836	137.289	134.229	135.099	133.772	130.825	114.58	117.454	118.174	119	118.364	118.348	120.285	124.017	123.165	131.739	128.026
12	1172.82	1202.66	1262.65	1271.29	1278.95	880.642	504.345	358.893	281.994	231.464	193.116	170.687	145.262	124.623	111.838	100.717	92.7305	87.9895	82.3814	76.9319	72.998	74.6612	69.5365	69.7323	66.0955	62.2784	58.7517	58.9646	60.9087	59.8598	58.4973	60.7549	57.6603	56.0851	54.6807	55.3985	52.1198
13	820.398	835.189	859.638	866.065	893.207	579.12	317.244	243.51	202.727	172.548	146.956	127.377	115.479	105.749	98.1599	92.1897	87.2352	81.9635	78.4061	75.4489	72.0712	71.1973	66.6773	67.0388	64.9099	62.6704	62.0871	60.5883	60.4226	59.1868	58.3256	56.9248	56.6726	56.9599	55.6354	54.8288	53.1354
14	915.379	950.94	960.692	977.029	996.142	631.651	396.638	319.07	271.811	229.8	199.391	176.004	156.721	141.004	127.377	118.432	110.306	106.64	102.021	96.6521	94.2439	89.9218	86.0607	83.5448	82.9932	80.9769	79.5491	78.8147	75.8448	75.059	76.0932	74.3572	74.0666	71.5918	70.5437	71.6394	68.4526
15	1166.09	1198.23	1240.76	1230.59	1263.86	847.048	498.619	400.75	345.247	305.419	277.225	255.224	244.043	227.919	217.517	211.742	207.596	201.513	195.681	190.973	189.683	187.765	182.787	179.496	180.11	174.882	174.309	173.9	173.672	172.344	169.452	174.665	173.468	176.933	172.479	170.356	173.998
16	630.906	659.053	657.587	637.185	676.304	467.541	198.063	128.573	92.6382	69.8777	52.906	41.9736	36.225	31.8442	29.6382	24.8898	24.2288	21.995	18.3577	18.7702	18.6069	16.3836	16.6066	13.7365	13.6498	14.0287	11.6516	11.9643	12.6791	11.8254	9.01829	9.0442	7.00966	11.1554	10.8894	10.3434	9.32517
17	584.061	613.663	646.375	641.311	650.696	547.69	232.006	152.4	122.716	103.623	87.026	76.3715	69.7328	62.4123	57.3971	53.3289	52.7982	50.3189	49.0845	46.2204	45.1528	42.9369	44.5965	39.9873	40.1318	38.3195	38.2581	38.0088	36.2352	36.5062	35.2874	36.0718	37.0367	36.353	34.1531	33.3798	33.8748
18	1290.25	1319.04	1370.95	1393.54	1398.67	836.578	433.55	332.041	274.549	227.89	185.78	160.142	148.227	135.312	127.297	118.711	109.666	105.204	101.33	96.6435	92.9884	90.1516	87.3506	86.2611	84.7878	81.7464	79.6523	79.003	77.9215	77.8021	76.6063	77.1042	75.1539	76.3896	73.4115	74.2927	74.5108
19	703.716	726.577	758.262	778.887	804.634	751.162	316.443	212.897	173.643	153.505	137.907	128.601	125.112	118.453	114.024	112.774	111.365	112.091	107.001	105.715	105.432	107.155	104.455	103.203	103.771	103.029	105.776	107.349	105.576	106.131	105.621	107.349	106.253	107.675	105.033	104.891	103.631
20	843.913	876.398	906.158	916.682	940.999	558.812	245.633	168.814	131.805	109.547	85.4646	73.5712	61.3868	56.7173	50.2829	48.4182	44.7003	44.443	41.7403	41.9321	39.2349	41.0609	40.6953	39.5147	38.9969	37.704	37.5212	37.6136	37.4701	37.2923	35.974	37.5231	35.8367	36.1711	36.2978	35.4434	35.5224
21	751.602	784.267	796.905	809.62	839.12	466.261	270.237	221.923	192.283	164.908	148.282	138.427	130.108	121.769	116.985	113.073	110.221	108.752	105.093	104.555	103.282	102.791	98.6714	96.4202	95.4881	94.8028	95.6954	96.1416	94.8793	94.3199	92.3764	93.9296	90.8658	91.8876	89.1981	85.1998	86.4516
22	637.342	642.096	660.163	665.559	695.413	549.419	347.66	281.947	245.532	223.612	209.16	198.504	191.165	183.013	173.678	172.88	170.067	165.473	163.61	162.412	161.27	158.55	157.54	152.619	152.947	150.531	148.903	149.555	149.124	147.187	146.185	146.258	144.445	146.654	141.72	140.902	140.902
23	1133	1171.94	1220.26	1223.92	1276.37	907.781	519.322	355.619	271.173	215.541	183.08	162.608	146.018	128.596	115.56	109.02	102.149	102.059	95.323	91.0639	89.7964	86.4933	84.5378	79.3818	80.7255	79.6154	75.307	75.1465	73.144	74.9686	71.7776	73.4849	69.9711	74.4818	70.3588	66.984	67.9644
24	1164.59	1218.6	1230.98	1245.1	1288.18	800.605	413.923	314.853	259.821	218.636	190.043	174.637	156.819	143.994	136.139	131.437	126.19	125.047	120.596	117.728	115.769	117.158	113.58	111.776	110.854	110.242	110.957	110.327	109.057	108.045	106.66	111.482	106.621	108.542	108.842	104.863	105.657
25	1212.27	1243.61	1278.36	1264.81	1281.56	739.978	488.961	405.597	351.904	309.707	279.71	251.94	237.079	219.628	208.155	204.727	195.903	191.341	186.45	185.663	180.752	180.854	172.719	170.22	169.055	167.562	168.311	167.797	169	164.736	165.454	168.979	164.985	167.611	163.968	162.298	163.466
26	1894.48	1965.19	1975.49	1984.93	1994.02	936.293	492.917	380.696	310.385	255.036	206.67	178.336	163.632	148.942	134.718	132.152	122.883	116.487	106.576	104.804	100.583	100.108	94.0633	91.4161	89.3662	87.1898	85.6744	84.1633	84.9856	83.2477	78.9842	79.5203	79.5674	77.6585	78.195	80.6302	78.7783
27	2310.13	2370.23	2458.71	2403.39	2425.44	1451.5	1035.44	863.453	739.613	636.077	560.869	502.704	467.113	426.972	396.69	377.635	358.16	349.535	332.694	325.613	317.886	314.454	300.302	298.877	292.895	287.71	284.786	284.857	276.559	272.528	271.406	267.553	263.91	266.322	263.696	256.822	251.807
28	1622.02	1685.06	1709.26	1702.46	1731.37	925.964	635.899	546.545	486.43	429.58	393.561	371.709	358.416	337.311	325.558	318.859	310.231	305.236	295.121	292.91	289.153	284.049	277.252	275.484	270.912	272.786	270.592	270.37	269.202	265.284	255.313	255.152	250.744	254.077	250.514	250.045	246.682
29	2334.35	2427.04	2430.75	2441.53	2490.15	1803.03	1238.68	1043.88	930.079	832.745	758.188	706.702	670.929	625.76	596.915	574.894	559.388	540.899	523.981	512.804	511.146	503.205	487.225	483.08	474.136	464.404	463.357	462.256	452.381	451.553	435.312	443.613	440.352	449.012	444.031	453.799	452.108
30	631.238	704.324	727.892	773.703	810.051	527.311	306.032	244.518	215.8	188.907	163.89	150.371	140.05	128.025	119.346	116.036	113.666	113.329	109.13	109.504	104.649	103.424	102.987	102.282	102.017	101.445	99.8126	101.365	97.7452	97.464	95.9925	98.3927	97.1683	92.7822	86.8939	85.0572	82.3714
31	1210.26	1246.54	1287.56	1253.16	1295.41	552.644	267.258	192.851	149.345	104.596	82.0515	68.1956	61.2108	57.5288	51.6888	50.9768	51.3087	48.0532	46.1284	45.3047	45.2116	47.277	44.3244	44.813	45.8774	44.1188	43.2611	44.106	45.1587	46.2024	44.7819	48.6267	43.9498	45.758	43.1144	43.3018	42.9257
32	1451.96	1501.67	1524.21	1532.9	1539	920.302	476.913	287.049	202.366	147.843	109.936	78.4763	62.4394	57.7028	52.6904	43.8805	44.8472	43.3459	40.3612	39.2855	38.323	40.8635	39.2718	39.4489	39.3654	38.2047	39.4533	40.4466	38.8087	39.7826	37.9335	38.4975	40.543	39.3335	36.416	37.4117	35.997
33	1001.49	1026.75	1060.5	1075.16	1081.65	813.686	546.693	429.361	367.128	321.419	297.233	265.863	251.601	240.814	232.04	223.461	220.326	221.34	216.037	214.922	216.892	217.887	213.624	218.342	213.75	214.612	216.368	222.643	223.766	222.749	221.46	221.234	223.12	225.517	224.674	220.645	221.849
34	1173.52	1200.34	1246.07	1241.94	1280.44	853.208	547.277	445.878	379.795	326.952	291.663	258.855	239.101	222.026	208.873	200.471	194.294	190.594	186.777	185.949	182.861	182.677	177.221	170.349	176.04	169.826	175.653	172.935	171.479	170.945	169.955	170.765	167.554	170.722	168.808	161.745	165.615
35	1131.76	1162.87	1192.98	1210.59	1224.05	1171.38	629.771	470.803	368.259	308.921	276.126	253.344	234.15	213.439	204.883	200.398	195.65	194.69	190.053	188.649	190.144	189.885	184.593	183.418	189.596	188.202	189.842	192.749	191.713	192.672	193.888	195.886	195.336	199.513	199.378	194.821	194.822
36	1397.45	1449.7	1498.67	1521.15	1563.82	1549.23	1500.51	1350.6	1192.85	1044.85	965.697	944.588	951.779	940.372	976.159	969.931	981.415	1000.07	1008.67	1044.73	1055.73	1081.91	1062.18	1052.52	1055.69	1076.65	1107.73	1137.2	1184.12	1184.5	1198.08	1244.61	1274.44	1301.25	1289.66	1284.62	1280.04
37	829.168	854.059	842.611	824.203	861.146	522.486	260.741	205.878	173.846	148.692	123.07	107.759	96.3976	87.2908	81.9486	76.9938	75.9357	71.806	69.7177	68.8381	66.1074	64.3551	62.8502	61.7709	60.4981	58.8885	58.2797	56.342	57.644	56.4038	58.0465	56.3984	55.5221	56.0218	55.4377	52.9002	53.469
38	1121.76	1178.74	1194.3	1211.83	1248.75	760.623	400.523	313.635	270.819	228.689	201.795	179.924	172.3	163.947	157.482	151.735	147.578	143.273	141.063	139.474	138.439	140.651	135.722	133.102	133.599	133.884	134.739	135.321	132.151	133.052	130.422	128.616	126.006	129.481	125.904	122.858	120.884
39	1226.21	1261.02	1260.48	1283.71	1297.12	803.65	464.158	392.088	350.87	309.467	281.079	258.475	241.869	226.124	212.313	207.069	197.495	195.709	194.657	187.651	187.545	186.838	181.475	180.273	179.319	178.766	176.684	178.745	175.339	174.02	171.765	172.813	170.572	168.966	166.857	158.283	153.757
40	3801.18	3785.06	3790.26	3788.16	3766.32	1507.67	1029.43	845.934	739.642	660.721	603.56	564.664	541.272	522.74	507.812	494.698	484.543	479.621	471.684	465.977	461.456	451.853	454.229	450.154	446.575	440.205	430.938	424.483	424.939	421.761	424.843	419.88	416.685	409.715	410.503	412.739	410.636
41	3643.34	3645.41	3659.21	3658.66	3613.95	852.094	564.812	434.527	367.635	323.791	297.375	276.646	262.605	253.068	245.326	243.369	236.519	234.883	235.432	233.48	233.293	231.561	228.78	228.053	224.91	225.43	220.191	217.614	217.589	213.904	214.281	215.032	211.154	210.754	211.602	207.675	204.828
42	3963.27	3963.25	3959.26	3966.08	3952.44	1084.74	562.341	380.541	303.464	256.688	228.251	208.722	195.546	188.775	183.493	181.571	179.121	180.036	180.557	177.855	180.248	175.194	176.675	180.175	174.928	174.133	169.501	168.278	170.896	168.701	168.379	169.868	166.268	165.095	166.028	163.821	162.042
43	3749.8	3752.79	3771.09	3783.67	3754.43	1122.63	764.539	539.956	386.379	307.756	265.789	240.402	224.849	212.267	203.995	200.327	195.966	195.332	194.029	191.111	192.331	191.349	192.672	193.191	190.257	189.291	185.943	185.656	187.054	184.351	182.91	183.714	183.169	180.886	182.481	181.403	179.53
44	3422.99	3446.01	3467.46	3500.84	3460.88	1124.48	787.14	581.611	456.698	392.129	359.938	337.446	324.384	313.649	308.138	304.328	298.51	300.418	297.836	295.858	296.802	290.107	292.749	292.352	289.97	286.813	284.482	284.686	282.366	280.192	280.722	280.765	277.9	276.13	277.463	274.454	271.392
45	3407.06	3394.06	3415.27	3406.88	3353.51	1467.56	1010.1	729.034	550.607	455.225	398.943	362.599	336.723	320.68	302.996	293.983	285.351	278.422	276.307	273.531	267.066	263.818	262.941	259.443	258.506	253.977	249.732	249.894	244.509	239.837	240.23	241.222	238.411	237.173	234.544	231.662	229.783
46	1927.57	1945.2	1959.31	1999.96	2015.48	1007.36	809.354	657.25	517.854	419.505	372.657	347.267	331.037	315.911	310.008	301.251	297.684	296.732	295.599	291.249	291.478	287.644	286.47	287.365	286.804	283.983	280.21	279.121	275.13	277.274	276.293	275.722	274.646	272.754	272.637	271.187	272.647
47	2821.1	2813.32	2828.46	2829.14	2791.54	1333.42	861.482	711.848	553.797	444.304	376.921	328.869	302.868	289.455	274.205	267.033	258.434	255.72	251.902	248.586	247.053	244.995	242.082	242.847	238.773	237.827	234.369	232.697	232.179	227.627	229.036	227.201	222.437	218.165	220.232	216.743	216.916
48	1702.98	1716.95	1741.96	1749.6	1713.14	528.901	257.206	189.525	151.237	127.758	107.293	96.2313	90.5957	86.0491	81.9847	79.7138	77.7698	75.9012	75.7345	74.5996	75.9759	75.624	73.0184	73.6511	72.8488	72.3954	70.77	70.9688	70.1784	70.6339	67.7133	70.4216	68.1037	68.5104	68.4126	66.7932	68.2105
49	3810.63	3816.83	3819.82	3829.92	3801.74	1467.5	956.402	675.121	509.97	423.956	372.634	341.896	323.184	310.036	302.705	297.863	289.88	289.203	286.203	283.92	283.89	282.17	282.978	279.395	279.83	275.861	271.825	271.824	270.747	266.717	267.166	268.638	264.198	261.337	264.648	262.015	259.77
50	4033.13	4033.7	4032.64	4032.37	4032.97	2242.01	1362.53	1091.83	906.332	790.749	718.054	676.822	644.494	620.479	605.686	600.903	588.925	589.797	588.389	586.793	592.603	584.667	592.887	592.901	587.514	584.435	578.734	577.517	576.85	572.5	572.974	569.152	566.659	560.227	566.41	562.434	562.469
51	1494.85	1502.89	1526.82	1540.16	1502.1	1050.11	505.773	367.664	239.804	143.718	86.4842	54.8876	38.2829	29.8701	22.4619	17.6332	13.2781	11.6376	12.1409	11.1807	11.2024	9.1156	8.79657	8.48034	9.43985	8.12508	5.47086	9.45518	4.61109	7.94103	6.52188	7.16882	7.54909	7.00498	7.5299	6.69102	8.18694
52	2063.87	2051.67	2078.45	2072.21	2006.35	831.691	474.699	332.564	240.888	182.685	148.524	128.322	112.483	103.308	98.0726	91.582	89.5268	87.9979	88.8879	87.3412	86.5973	83.1272	83.6384	84.4286	80.7461	82.4334	78.6979	80.7015	75.8292	78.0538	76.6341	77.8719	76.9707	76.399	77.6403	76.1567	75.614
53	2369.99	2375.76	2431.03	2453.06	2426.97	805.149	545.142	391.309	283.045	226.006	197.116	177.661	165.29	156.699	149.85	142.883	139.325	138.327	138.357	137.506	133.166	131.509	131.947	131.533	131.196	128.609	124.864	128.173	123.027	122.46	123.554	124.355	124.552	121.253	121.045	120.415	121.967
54	2595.29	2613.66	2626.84	2632.5	2603.98	886.565	552.388	366.429	268.985	217.764	188.815	171.681	158.992	150.386	141.396	138.664	133.976	132.098	130.031	128.787	129.81	124.703	126.205	125.901	122.693	122.494	119.372	121.347	117.095	118.199	116.734	117.988	117.764	114.041	117.818	115.685	115.456
55	3635.81	3659.73	3685.95	3708.26	3653.22	1209.87	862.867	648.738	507.341	438.825	401.226	378.343	365.019	355.75	347.018	342.661	337.2	334.553	332	329.751	330.642	325.417	328.547	325.196	326.146	322.502	322.469	320.745	317.052	314.916	316.251	316.797	315.982	313.462	312.985	310.829	311.591
56	2479.78	2482.94	2510.08	2540.17	2491.3	1025.03	662.897	470.448	363.651	305.872	273.277	251.472	236.322	223.101	213.288	208.615	199.485	201.969	198.358	194.77	195.837	192.349	191.727	191.82	189.601	187.302	183.155	183.244	181.62	181.952	181.428	179.858	175.905	175.631	176.1	175.331	175.614
57	2336.3	2299.69	2338.26	2364.93	2280.1	1151.87	858.972	678.731	530.468	444.026	392.621	372.771	356.337	338.974	330.965	326.508	322.206	321.912	319.579	315.252	322.456	318.316	324.279	319.869	318.42	315.812	312.14	311.535	312.7	312.481	312.713	310.483	307.998	302.206	303.963	302.897	303.858
58	3095.11	3094.83	3109.09	3102.49	3064.34	1712.81	1223.76	1077.98	900.76	721.317	588.297	509.363	460.968	425.752	402.151	386.788	374.962	366.572	360.468	353.034	350.334	341.188	347.073	343.475	340.132	334.395	330.212	326.997	323.613	319.13	323.426	322.106	319.759	317.834	313.348	313.122	310.87
59	2639.47	2632.88	2649.1	2663.28	2603.58	1002.84	774.785	586.442	414.147	303.07	247.627	219.21	204.958	193.86	185.286	183.069	175.456	174.879	173.906	172.3	171.014	169.9	171.046	170.42	166.406	168.019	164.687	166.195	164.711	161.699	162.329	163.001	161.61	160.435	162.142	160.629	159.319
60	3607.88	3609.45	3632.65	3639.68	3581.65	988.7	722.09	549.036	406.307	312.548	255.368	221.102	198.018	179.652	167.993	159.58	153.549	150.672	148.997	146.398	146.36	143.455	143.389	143.983	143.269	142.081	138.484	140.105	137.079	138.967	137.645	138.981	137.02	136.001	136.819	136.984	136.149
61	3684.5	3684.13	3711.6	3726.52	3716.29	1463.15	964.396	778.084	607.553	463.71	367.711	305.201	266.367	238.902	222.073	209.9	198.402	192.44	188.867	184.877	182.757	175.491	174.849	179.935	173.857	171.806	171.466	170.065	168.18	168.965	166.719	167.065	165.379	164.566	166.152	165.038	161.654
62	3832.84	3840.85	3869.47	3874.2	3855.72	1143.61	707.955	492.493	387.304	328.332	295.692	273.39	257.554	249.673	245.523	246.845	242.67	242.821	242.634	242.397	243.611	238.172	237.727	240.746	238.469	235.15	229.984	232.998	233.885	230.051	230.399	230.464	230.71	226.766	228.528	227.999	226.062
63	4008.39	4002.99	4004.04	4002.63	3991.42	1101.21	868.129	695.235	547.908	452.921	392.957	356.393	332.355	314.4	301.705	289.785	281.002	277.951	273.172	269.2	268.181	266.575	266.237	265.077	263.806	261.409	255.827	254.165	255.462	253.326	251.301	249.945	247.505	246.377	247.608	246.002	246.466
64	3080.3	3077.87	3106.65	3121.91	3084.97	1326.64	964.02	839.429	638.364	460.502	348.89	295.922	266.893	250.126	234.41	227.351	219.092	217.687	215.991	211.446	212.632	206.796	208.565	206.827	205.508	204.024	201.605	200.55	198.444	199.895	198.186	199.358	196.367	194.042	194.782	195.183	194.23
65	3942.13	3934.71	3943	3963.56	3960.44	1712.3	1140.47	789.422	531.85	387.447	307.478	260.139	223.509	203.296	186.859	175.073	168.946	164.023	162.542	159.507	154.42	152.34	152.586	154.751	151.715	146.038	148.049	147.056	141.697	140.706	138.725	140.807	141.966	139.637	139.571	139.189	136.299
66	2778.58	2789.76	2822.39	2816.3	2752.5	922.822	623.489	448.867	332.419	273.246	242.66	222.687	208.699	201.099	192.439	190.903	183.812	182.567	185.632	179.012	180.748	177.285	179.248	180.839	178.498	176.307	174.211	172.481	170.642	172.958	171.047	169.611	170.648	168.111	168.775	168.585	168.157
67	2779.45	2776.75	2809.72	2805.73	2735.19	570.301	366.541	268.174	218.18	190.576	175.12	164.296	155.48	149.94	148.24	143.319	141.613	139.478	141.456	138.323	138.618	137.011	136.407	137.838	137.08	135.872	133.393	134.225	132.131	131.353	130.644	129.176	129.357	128.297	129.78	128.949	129.634
68	3928.57	3944.47	3935.97	3927.83	3913.4	1415.15	928.301	666.873	525.02	453.855	412.567	388.813	372.172	359.073	346.889	339.957	334.81	332.158	327.739	324.813	324.951	317.069	321.407	319.768	319.541	315.262	309.666	312.244	308.266	307.796	308.257	304.315	304.868	301.451	299.593	302.746	301.132
69	2996.51	2994.22	3023.45	3028	2956	2087.13	933.898	865.662	766.183	594.831	419.377	312.687	255.721	217.815	192.754	176.916	164.987	156.551	149.587	148.467	143.794	137.467	138.682	135.268	135.154	132.692	130.843	129.925	127.474	125.394	124.75	122.869	123.994	121.157	120.852	119.065	116.891
70	3066.19	3074.08	3125.29	3107.29	3038.31	2080.46	1266.11	964.408	893.899	868.261	851.279	826.606	788.078	724.85	660.864	597.929	537.549	489.846	446.376	411.274	392.33	370.975	357.439	342.125	328.518	319.606	305.503	298.437	292.369	284.595	280.674	278.513	273.498	267.789	261.601	258.719	255.824
71	2371.26	2375.93	2388.17	2407.63	2355.29	1002.22	776.709	676.613	531.083	399.93	311.904	264.04	235.708	213.893	201.953	194.813	186.347	182.333	181.05	173.836	174.563	169.672	169.002	168.68	166.034	165.97	163.386	161.548	159.923	160.167	158.869	159.15	155.431	156.025	155.294	153.863	153.777
72	3439.48	3420.18	3442.52	3438.41	3399.05	1186.45	832.11	644.358	516.084	439.169	387.627	353.907	330.417	311.413	300.265	291.556	284.742	281.063	283.652	278.826	280.45	275.434	273.339	273.996	268.55	270.602	266.181	258.918	257.675	255.053	254.434	253.393	252.639	247.987	249.592	246.013	242.294
73	3413.84	3404.67	3430.7	3441.01	3391.8	965.506	721.627	548.307	394.346	286.936	225.682	191.083	167.776	150.91	138.718	130.013	122.806	122.162	120.836	117.02	117.719	115.578	113.372	116.059	113.21	112.182	112.865	112.742	110.582	111.118	109.622	110.726	108.731	107.679	107.982	106.636	107.385
74	3259.73	3260.76	3291.96	3282.25	3210.25	1248.85	623.98	586.961	567.925	543.292	500.94	448.755	391.815	337.759	291.724	255.32	224.415	203.798	186.154	166.917	153.539	142.07	132.523	128.879	122.235	119.996	113.314	112.841	107.358	104.014	101.644	100.335	98.7371	96.2794	96.7547	93.7593	93.015
75	2186.33	2211.06	2245.26	2262.1	2215.81	1481.52	872.386	772.326	638.263	486.378	375.08	301.769	261.473	234.438	213.344	202.144	192.403	187.663	180.82	173.96	174.313	167.929	166.822	167.585	163.391	161.18	157.153	156.374	153.371	153.587	152.235	152.269	148.355	146.945	147.457	145.593	145.361
76	2376.77	2360.46	2367.2	2388.16	2334.62	758.846	591.57	479.226	364.964	283.002	233.23	201.338	184.224	167.848	158.865	155.802	149.361	145.718	143.495	140.515	139.647	136.068	136.201	137.467	135.749	133.318	131.867	130.854	128.91	127.988	128.589	128.365	128.573	126.107	127.783	125.785	128.073
77	3170.7	3174.9	3187.28	3189.13	3131.85	871.737	609.176	408.181	283.021	219.143	188.345	167.191	151.105	142.83	133.313	131.483	124.862	124.674	125.406	120.707	119.921	120.557	118.786	120.339	116.082	117.484	115.836	115.365	112.663	112.494	112.745	112.48	110.901	110.997	111.353	112.121	112.054
78	2594.56	2617.1	2665.13	2678.09	2624.26	1099.23	814.134	630.576	448.722	325.061	265.058	236.561	215.313	204.741	197.918	190.524	185.004	181.401	179.302	178.167	179.674	173.228	173.741	174.646	171.372	168.992	165.371	167.31	164.928	162.201	163.066	162.699	160.599	158.733	159.445	158.498	157.682
79	3090.78	3081.65	3127.69	3112.22	3072.36	1291.48	988.703	808.734	609.162	464.048	377.053	330.712	306.142	287.679	272.545	264.06	254.833	250.124	247.609	245.778	242.767	239.269	239.216	238.706	236.339	233.473	230.451	228.316	227.079	225.876	226.783	223.204	220.505	219.426	220.613	217.433	216.766
80	3777.05	3791.98	3797.8	3810.46	3789.45	1383.57	810.114	593.253	474.269	415.917	383.081	372.426	361.508	357.83	352.689	351.709	349.393	349.538	348.39	345.292	345.603	339.358	344.469	344.22	346.142	341.636	339.02	338.359	338.185	337.537	339.401	340.966	339.692	334.821	337.098	335.151	335.114
81	3999.37	3997.15	3994.12	3991.86	3983.97	1774.12	918.797	624.496	493.404	432.18	402.86	386.316	377.206	361.621	350.873	351.402	346.312	348.409	343.499	343.548	343.16	339.678	345.268	344.588	341.247	342.904	334.017	332.738	335.716	331.183	336.255	333.752	333.352	329.724	328.711	331.089	329.808
82	2562.48	2533.21	2549.32	2528.75	2498.6	1042.7	693.661	501.043	382.289	314.869	280.376	256.609	238.43	226.111	215.266	208.359	204.492	205.742	201.193	195.004	194.645	191.399	190.175	190.759	190.928	185.535	187.558	184.913	180.426	176.542	178.774	177.65	176.841	176.421	175.435	173.425	173.526
WT TMRM
1	484.681	503.52	509.26	510.303	532.616	261.999	167.021	140.333	133.656	129.303	124.596	126.662	124.034	121.809	117.503	115.361	116.831	115.179	110.699	105.231	105.852	103.33	92.0596	87.4765	84.0128	78.8682	78.0241	75.3197	75.0215	71.0989	71.8569	71.1324	68.393	68.6672	67.0826	68.971	64.9095
2	483.3	497.728	506.367	494.011	525.08	232.093	157.501	136.041	128.979	121.143	120.299	120.02	115.058	113.711	111.481	107.869	111.367	107.157	104.092	101.612	99.9266	93.8373	86.3456	77.9942	74.4112	69.5261	69.7086	68.4818	67.1468	66.0261	64.6127	65.2695	60.4293	61.5329	61.9451	62.7099	64.7452
3	421.119	426.542	424.388	418.352	431.666	430.412	367.268	272.114	213.295	182.898	162.645	154.812	148.168	143.882	140.492	134.832	136.274	134.162	129.554	125.748	123.055	118.119	109.842	103.234	97.3066	93.3791	90.3116	87.5992	85.4911	84.1176	84.2679	84.8332	80.4153	78.1987	78.8185	78.5904	76.8853
4	579.571	586.21	606.734	614.374	643.359	335.739	215.628	177.41	163.154	151.635	145.73	144.749	140.606	139.627	135.615	133.242	135.463	130.492	127.4	123.045	121.442	114.388	106.038	99.2413	96.5219	89.6434	87.2921	84.5097	83.8303	81.0634	77.9844	82.1095	77.508	76.9851	75.0068	79.1554	76.2095
5	770.239	791	823.774	819.379	862.216	432.856	258.613	210.495	199.157	189.603	187.245	187.132	180.809	180.521	176.23	174.003	174.232	170.91	167.218	162.786	162.266	155.222	142.735	135.392	133.632	124.254	122.127	121.67	116.23	113.29	113.008	113.722	109.022	107.028	106.876	106.478	106.024
6	504.397	522.569	539.42	545.023	567.857	272.9	178.517	143.78	132.101	121.847	120.304	122.793	117.566	114.269	113.185	109.901	111.351	108.507	109.105	107.16	101.212	98.5004	90.8384	82.8724	84.2085	77.3818	73.9596	72.9995	71.2958	72.2477	69.1539	69.9591	67.0661	68.6558	66.3103	68.508	68.0437
7	305.98	307.656	315.173	311.884	325.728	195.132	155.715	144.085	136.984	132.639	129.309	129.957	126.954	125.292	123.005	121.221	119.787	119.315	119.191	113.771	109.616	105.678	97.1189	89.4646	88.1418	82.73	78.5608	79.4452	77.1291	75.1793	73.5694	75.1656	71.4336	71.2681	70.2017	69.0528	70.4781
8	436.194	446.536	452.195	450.954	465.075	445.585	285.699	198.899	162.074	144.127	138.439	135.79	132.996	128.677	125.358	124.323	123.024	122.465	121.237	113.49	110.363	108.86	97.7467	92.4874	89.7467	83.9651	81.7314	81.563	78.0124	74.3229	75.4241	75.5708	73.8951	70.5048	70.2895	71.1749	71.8361
9	385.326	397.351	405.935	403.001	414.334	197.2	162.122	151.519	147.861	140.402	137.893	136.775	134.176	131.573	129.684	128.226	125.697	126.533	124.159	115.988	114.355	109.232	100.263	93.186	92.2191	84.7541	81.2124	81.3516	79.0923	76.8087	78.4306	77.9075	74.4495	74.4068	74.2947	72.7174	75.6
10	360.933	367.732	361.044	349.606	363.844	266.807	188.574	161.763	153.97	146.726	142.085	141.402	139.839	136.951	134.84	133.04	132.84	130.681	128.296	122.424	120.176	113.214	103.98	96.4187	95.576	90.2304	85.4669	85.064	82.1006	79.8976	79.5264	78.9428	77.6502	76.4655	75.1722	74.1207	76.0092
11	633.528	662.733	675.656	685.844	711.837	665.266	588.863	563.882	555.375	512.239	476.085	459.962	432.283	403.189	378.753	348.905	351.53	356.486	346.578	310.823	280.348	240.734	203.143	170.33	153.396	131.526	116.947	112.172	102.695	98.2306	93.1073	96.9119	92.2939	87.068	88.1818	86.3975	81.8206
12	659.119	663.694	697.992	689.109	716.149	474.463	253.229	201.31	180.699	168.249	165.292	164.536	159.701	156.004	152.021	148.602	148.086	147.884	144.689	141.015	138.287	132.581	124.081	115.617	115.438	106.593	102.508	101.561	99.8254	97.0489	93.3082	97.1844	91.4263	93.3031	91.4499	88.8056	94.3025
13	445.584	449.81	457.081	460.782	479.263	257.445	169.939	156.971	151.917	146.699	144.046	142.087	138.387	136.499	133.436	133.334	130.376	130	126.015	121.308	118.487	112.408	102.574	94.2795	92.4682	86.1408	82.5426	82.0013	80.7328	79.4701	76.2312	77.3508	75.8402	74.2414	75.341	74.4362	74.266
14	497.434	506.191	508.507	503.302	524.83	293.587	199.074	176.56	170.911	165.06	161.02	162.361	155.806	154.579	153.225	149.178	148.311	144.038	142.951	137.13	134.923	127.744	117.723	109.896	105.043	99.9658	97.6352	97.4855	93.4906	92.3993	89.9446	92.6947	86.3458	85.3918	85.4882	84.5089	82.2929
15	639.841	660.292	681.11	663.258	690.395	312.777	207.76	180.592	171.592	165.223	163.165	161.715	160.129	157.265	152.484	152.749	149.847	148.245	144.559	138.992	136.58	129.993	117.357	111.481	107.674	101.186	97.8805	96.9097	94.6144	90.1746	90.6312	91.9379	89.1042	87.8926	87.7806	87.607	86.9073
16	407.646	424.033	424.613	412.246	436.319	209.414	147.17	133.961	128.694	122.888	121.717	121.479	118.807	117.681	115.429	116.221	115.693	111.235	108.052	105.576	101.857	95.5826	85.3566	77.808	76.0477	69.7991	69.8914	69.0256	65.3322	67.6723	64.3346	68.0544	64.8311	62.8339	63.5578	65.4658	68.0241
17	381.213	400.93	410.943	405.104	417.195	329.165	180.117	151.224	141.534	139.647	135.381	135.797	131.645	128.458	128.763	126.278	124.234	123.188	122.073	116.175	113.198	105.323	95.5049	86.2454	84.957	79.6063	78.1138	76.8432	74.0317	72.9974	71.6991	71.4641	71.5797	70.5583	71.6831	69.5898	71.3558
18	683.228	688.694	703.492	711.182	728.457	245.652	168.867	161.38	157.901	153.704	152.2	152.469	149.419	144.629	143.81	141.102	141.221	136.887	138.228	131.49	127.37	122.232	108.261	99.8509	98.1148	93.6117	89.9183	87.8492	87.1395	84.6675	80.7954	84.3382	80.327	79.88	82.7608	79.0363	82.6647
19	382.265	388.693	398.382	400.18	416.455	384.164	172.481	123.653	116.655	110.258	109.773	111.132	108.396	105.049	102.052	100.355	102.028	100.598	95.534	95.077	90.424	86.5762	77.1433	71.228	68.8087	62.8181	62.4262	64.3486	60.755	60.4532	60.2235	60.6834	57.2407	57.1407	57.0602	57.1921	57.4457
20	466.201	479.132	486.473	487.322	508.323	244.793	145.076	122.777	118.472	113.733	110.502	110.869	108.752	105.594	102.626	101.321	100.05	98.8523	98.213	93.6768	90.8577	84.7003	77.0852	70.4835	68.1216	61.1893	61.3779	60.061	59.5295	57.7893	57.8395	58.8204	55.5189	54.8241	55.6974	57.3489	58.8811
21	358.558	361.617	364.416	361.314	376.072	154.469	120.175	117.891	119.674	114.711	114.525	115.557	113.934	112.367	108.71	108.813	107.074	105.619	102.671	99.9602	96.2342	92.7868	84.6714	76.7104	76.2042	72.4026	69.4039	66.7349	65.5353	64.3825	63.778	64.3938	61.7239	59.8479	59.9257	59.7804	61.8404
22	343.648	349.868	350.071	345.68	357.363	278.463	171.929	138.92	132.534	126.017	121.206	122.409	118.371	117.526	113.162	113.53	110.639	108.863	106.553	100.232	97.0057	91.7124	85.9115	76.9078	75.8087	71.1111	69.7069	66.3547	64.7658	64.8684	63.182	62.6379	59.6268	59.3558	61.4474	60.9244	60.8176
23	725.935	729.655	744.521	733.85	779.43	465.425	235.308	174.952	154.288	142.74	138.627	139.652	134.584	131.411	128.478	129.457	125.057	122.734	120.864	114.613	112.09	107.855	95.0084	91.3342	87.3333	83.9487	81.9485	80.872	73.8723	75.7333	73.7692	73.3728	72.1532	70.1961	71.8686	68.3482	69.83
24	616.176	636.075	635.969	630.536	661.598	323.399	190.069	160.655	149.828	141.964	135.114	135.371	131.709	126.752	124.882	120.137	120.777	118.843	117.291	115.216	107.525	103.374	94.8357	87.7052	82.6389	79.3491	77.1317	74.1086	72.1679	71.4573	69.3986	70.6886	67.8963	68.1048	69.3994	70.2648	69.288
25	585.456	608.472	624.557	613.97	631.896	266.7	177.784	163.476	159.807	151.82	151.053	148.959	144.931	141.386	139.989	136.78	135.716	136.06	129.621	124.004	120.626	115.429	105.265	97.7057	95.8039	89.6045	85.8194	84.9391	81.3921	80.5096	81.1358	79.7064	77.2129	74.9226	77.7364	76.1617	77.5438
26	1054.78	1088.08	1089.4	1081.29	1104.81	351.205	189.637	169.535	167.13	160.603	155.862	151.252	153.028	152.805	148.03	145.25	143.799	141.484	138.866	133.647	129.583	119.247	112.217	101.469	98.1634	91.022	87.9087	90.45	84.2478	83.6742	84.9702	84.5133	81.3471	80.7215	82.9572	82.6511	82.6174
27	888.383	923.081	964.559	943.801	972.074	451.291	266.781	241.818	234.56	223.282	220.091	216.1	208.376	202.542	203.31	198.14	198.408	193.421	189.103	181.886	176.217	168.07	157.02	146.982	143.295	136.221	131.619	130.953	126.07	121.342	120.204	117.68	113.87	111.322	113.875	111.71	109.949
28	419.397	428.805	423.69	414.734	437.173	209.881	195.796	191.37	190.906	186.798	180.985	179.455	175.579	174.807	167.352	166.017	166.877	165.426	157.205	153.061	149.613	137.132	128.177	119.008	116.742	110.155	106.738	105.195	101.563	101.447	94.3805	98.2715	91.7954	89.7393	91.1644	90.5492	91.523
29	610.543	641.94	647.821	628.435	656.116	567.012	365.589	301.217	293.181	275.504	269.66	267.054	256.105	254.287	245.054	239.302	236.323	229.982	224.083	216.675	214.313	204.825	184.891	174.496	169.506	161.737	157.228	154.2	148.872	144.21	142.062	138.011	132.352	129.725	133.494	128.697	129.45
30	560.026	595.766	592.916	602.141	618.027	219.849	158.042	149.331	147.647	144.254	142.515	144.65	138.853	138.088	136.991	132.685	132.229	132.166	131.586	121.466	121.658	111.559	102.357	94.455	96.6132	87.6518	82.6635	83.822	82.3654	80.9015	77.329	80.436	75.4327	73.5755	75.0573	73.9802	74.881
31	1098.78	1124.69	1144.18	1105.03	1154.92	329.024	165.81	155.09	148.884	142.052	138.356	138.352	134.469	133.628	133.965	129.584	126.603	126.087	122.706	117.646	115.488	106.751	96.9572	89.7375	86.2784	79.9026	78.3001	78.106	77.2394	74.2284	73.3731	75.3663	73.7597	74.6122	71.979	72.7757	73.8918
32	1082.22	1109.82	1097.55	1113.72	1166.31	572.561	258.617	182.67	161.812	150.464	145.816	146.697	138.006	135.711	129.036	128.314	127.601	130.946	125.057	118.74	116.49	106.238	96.5051	89.3323	87.9112	81.2922	81.3491	78.6758	74.7879	74.5118	73.6585	76.06	74.6513	74.3585	72.6076	73.8492	74.1054
33	640.571	653.304	675.368	667.109	686.902	540.529	299.587	248.585	229.82	216.104	213.332	216.977	206.476	201.126	203.194	197.966	198.183	196.464	190.444	184.607	181.873	175.348	163.295	154.199	150.065	142.004	141.555	137.453	132.293	131.054	127.599	129.553	123.348	123.133	123.494	121.004	118.852
34	999.771	1017.87	1033.82	1031.48	1055.02	333.02	215.377	200.532	196.733	190.213	186.299	184.322	180.233	173.103	169.839	166.835	166.651	167.013	158.704	153.067	146.497	140.582	130.431	119.963	118.448	114.142	108.965	106.127	103.758	102.717	97.7303	98.4416	94.756	94.4867	95.1314	94.9438	96.8578
35	825.985	830.945	842.957	845.412	871.678	820.072	513.464	330.098	261.205	232.402	222.964	219.099	210.099	205.354	197.903	196.992	192.673	192.341	186.331	178.899	174.093	166.677	154.266	142.952	142.19	135.722	132.087	132.669	125.412	123.697	123.096	119.534	116.251	114.471	114.892	114.528	110.132
36	1031.46	1067.3	1083.66	1098.3	1154.84	1103.87	1141.07	1150.52	1146.41	1141.01	1161.85	1158.93	1162.37	1189.32	1198.94	1205.6	1228.55	1246.75	1256.72	1271.35	1291.34	1279.06	1259.26	1254.44	1280.12	1260.21	1267.33	1265.14	1263.92	1273.32	1280.74	1276.56	1286.41	1269.73	1286.59	1281.73	1275.9
37	629.727	640.165	642.874	629.8	662.447	192.421	142.35	139.254	141.602	135.076	137.254	136.383	133.669	132.117	128.249	127.74	126.293	124.539	121.139	112.485	106.784	98.303	90.2213	83.4067	81.4619	78.4406	75.3205	72.6701	72.3612	70.7431	72.6777	70.1495	68.2484	66.1417	68.5508	70.1627	69.607
38	722.261	741.752	751.975	752.614	768.773	296.396	181.254	167.185	164.046	160.389	157.003	155.931	151.927	150.09	147.29	146.096	142.174	141.162	138.694	130.147	125.928	116.32	106.957	99.2752	100.137	93.2912	94.1433	91.1556	87.9395	85.8746	84.5646	85.3004	80.7827	81.8928	81.5929	80.112	79.5377
39	728.266	741.056	739.457	745.498	773.185	269.972	175.967	169.499	171.551	166.984	165.463	165.496	161.995	158.907	155.316	157.595	151.646	152.43	146.759	141.273	135.396	123.652	116.844	108.252	106.904	102.859	101.64	98.5998	91.4412	91.8345	88.8267	87.7267	86.4764	85.9999	85.1757	82.376	82.0914
40	2045.86	2036.27	2076.64	2040.29	2057.12	625.186	253.084	179.679	140.351	120.688	105.681	94.759	90.4738	84.7774	79.3156	76.8761	72.0965	73.5878	69.9325	66.8918	64.9756	64.2448	64.4541	63.9982	62.9501	64.6954	65.5227	67.5049	68.6995	72.5571	78.7183	82.3643	81.667	80.282	77.6418	77.162	78.6557
41	1200.28	1232.61	1254.61	1250.97	1255.14	406.415	185.182	137.993	114.953	100.275	90.1107	81.8818	75.962	75.7036	72.0105	67.3455	66.9083	65.4104	63.7359	59.4121	59.6571	59.1963	58.369	57.8782	58.2566	60.2123	58.2308	61.9331	66.1293	70.4693	75.751	78.1818	77.8949	75.1991	75.0041	72.9188	73.0615
42	1887.4	1913.74	1934.94	1912.35	1881.21	576.558	224.288	156.782	135.222	119.385	111.576	105.994	100.035	99.906	93.551	91.5265	88.8515	86.3723	84.3073	78.8636	78.0587	74.2884	75.6694	72.6441	74.159	74.5246	72.2625	77.1863	78.0352	82.7594	89.7038	88.1651	87.8516	86.0003	85.5109	80.0819	82.798
43	1498.15	1518.97	1551.91	1545.1	1548.18	716.71	324.922	214.046	172.932	154.812	143.02	135.298	127.814	124.239	116.636	113.017	107.202	106.643	101.411	99.3053	96.8344	93.1601	91.2293	90.2241	89.5468	88.6973	87.0223	88.2308	92.365	95.7205	100.845	100.084	98.6576	96.8258	97.1317	92.033	93.9906
44	1500.87	1505.25	1529.73	1552.9	1540.97	673.262	341.996	238.482	200.806	184.826	168.459	161.776	152.665	147.504	139.643	134.169	130.138	124.592	121.259	115.285	113.21	110.016	106.825	104.564	102.011	99.141	96.2525	99.1546	102.42	106.27	110.292	112.982	108.633	104.185	104.435	99.7602	102.18
45	2171.56	2182.56	2219.64	2190.92	2202.42	874.101	421.487	283.998	233.199	205.075	190.848	176.577	168.4	158.397	151.532	144.503	137.249	134.455	129.925	123.721	120.511	114.368	112.675	107.63	106.462	105.216	101.596	105.01	106.231	112.194	115.092	119.152	115.845	111.03	110.725	106.914	107.246
46	1696.95	1725.04	1738.49	1748.51	1772.78	910.769	427.821	271.097	216.81	191.229	176.57	167.561	156.721	151.454	143.551	137.996	131.39	126.707	125.142	117.041	114.904	109.624	105.332	105.173	100.529	100.868	98.3853	99.6308	103.615	107.262	110.501	112.643	112.323	107.182	105.389	101.227	102.529
47	1184.08	1185.41	1208.23	1180.54	1190.76	941.01	354.366	193.85	147.26	133.665	124.507	115.71	107.133	103.407	97.8325	93.4867	90.0548	86.3313	84.5463	79.0161	79.1067	75.9658	71.2347	73.2258	70.6239	71.9738	67.6482	72.6124	73.2246	80.0704	81.9985	83.551	80.4552	78.9166	79.0979	74.1836	76.0508
48	705.024	716.965	735.944	729.06	734.352	309.397	140.241	106.179	92.5151	83.3827	77.1292	72.9432	71.8696	70.1045	65.8814	63.9247	60.2448	60.2643	60.4736	55.879	55.9074	54.6534	52.7304	53.2456	53.3206	51.8899	53.4722	58.309	59.5077	65.4154	70.1807	71.5814	69.0156	66.5082	65.2147	60.929	64.2192
49	2058.75	2078.8	2126.33	2107.65	2104.5	882.472	369.597	246.474	205.908	183.969	170.225	161.961	151.961	147.27	139.027	132.459	126.06	122.896	119.898	111.918	109.872	106.619	102.897	100.585	97.0835	97.0158	95.4599	97.4353	98.9209	104.603	108.833	111.626	108.392	103.827	103.249	98.107	99.9397
50	2013.85	2032.27	2062.07	2050.59	2066.83	1210.32	537.067	337.403	262.555	226.099	206.842	192.136	178.772	168.173	160.343	154.348	147.152	143.866	139.336	131.014	130.408	126.181	123.513	119.945	116.784	113.377	114.454	115.731	117.435	125.32	126.739	129.223	128.209	123.68	121.109	117.339	117.419
51	871.112	880.178	904.881	894.878	901.732	1038.28	339.849	135.247	82.555	69.3767	63.7822	59.221	54.8351	55.2927	51.7128	50.1787	48.1114	50.6157	48.0197	44.2733	45.6755	45.9237	44.3723	43.7699	42.6099	42.7278	44.1813	48.9417	51.8922	58.4595	59.1061	61.9584	58.1181	55.744	57.3296	53.1573	57.7475
52	1021.45	1021.69	1045.03	1030.73	1021.27	601.704	222.457	138.059	114.376	104.644	97.6686	93.8855	88.7208	84.5274	82.1761	78.9319	74.09	71.7495	70.8155	67.7615	68.7899	65.0879	63.6198	62.9173	61.8268	60.4272	60.9774	64.4282	67.8561	76.4058	77.5141	78.1411	74.0929	73.4197	71.897	69.4155	71.7548
53	1009.82	1024.51	1057.57	1068.86	1071.09	543.427	242.17	167.248	139.572	127.822	119.682	112.624	106.443	103.197	97.4402	92.2853	89.1076	87.6056	84.5314	80.3942	80.601	76.3562	72.9313	71.9374	70.4585	71.2223	71.8075	74.5219	75.6446	85.1617	86.0834	87.7298	83.4676	80.1905	80.9975	77.3172	80.1027
54	1226.38	1244.8	1271.22	1270.91	1287.71	542.436	251.223	179.003	155.132	142.909	130.292	125.1	117.748	113.253	106.873	102.648	96.9599	95.7364	92.6659	87.8161	85.6258	83.4039	80.7677	80.2986	78.8381	77.2305	77.6483	80.4352	84.7294	91.7456	92.7462	93.5547	89.7084	87.9834	87.606	85.0221	87.0889
55	1523	1547.1	1609.59	1599.37	1596.94	690.011	317.568	214.594	177.802	160.866	151.208	143.621	135.178	132.757	127.846	122.475	116.013	115.596	113.096	105.867	107.47	103.609	100.534	100.16	94.7238	93.9345	93.5629	97.9742	101.353	110.14	112.87	112.021	108.529	104.906	104.894	100.303	103.484
56	1574.08	1599.14	1615.26	1613.12	1617.09	639.962	288.561	196.145	160.699	144.233	133.914	124.669	118.704	111.585	106.379	103.555	97.2692	95.3695	95.877	88.5086	87.5597	86.1695	81.3883	80.2943	79.2622	78.9079	79.5012	84.6214	89.0787	93.1018	98.0972	99.2303	96.8243	95.5563	93.6048	88.1721	89.9853
57	1885.18	1872.44	1939.23	1932.69	1900.1	917.933	425.442	280.37	229.905	205.59	192.866	181.438	172.14	167.31	157.465	150.208	146.603	140.39	139.846	129.858	127.504	124.119	119.482	118.966	114.051	111.188	109.833	112.647	115.075	120.787	124.18	124.52	121.879	117.167	114.745	109.57	112.155
58	1981.2	1989.94	2012.33	1989.4	2012.28	1332.49	659.548	415.211	306.298	254.376	229.076	211.515	197.06	189.655	179.243	172.708	164.455	160.325	158.384	149.156	146.442	143.461	139.586	136.247	131.151	127.787	126.963	128.877	131.747	138.031	141.412	140.144	137.39	132.667	130.345	127.569	126.853
59	1271.37	1293.79	1309.94	1311.88	1322.16	836.111	425.153	275.206	215.039	189.636	174.626	164.621	156.521	147.319	141.717	136.843	129.821	125.825	123.83	116.988	115.954	112.066	108.398	107.614	102.794	103.023	101.135	104.166	106.86	113.226	115.011	115.304	114.891	109.761	108.287	104.332	105.943
60	1687.45	1712.53	1732.84	1734.57	1737.68	852.662	393.686	246.682	192.028	166.164	152.942	143.313	135.523	130.514	124.252	119.069	116.188	111.554	110.154	103.962	103.47	98.4282	97.5217	94.2899	93.0896	92.9471	89.2659	92.9116	96.3426	103.216	106.051	107.935	107.283	102.042	100.979	98.4512	99.2836
61	1454.28	1471.24	1509.96	1518.1	1529.36	936.189	431.783	257.168	193.14	166.908	151.248	140.649	131.949	129.242	123.217	117.366	112.134	109.867	106.491	100.522	97.4994	94.7797	93.0321	89.6237	90.0768	87.6138	86.9094	89.7701	94.2204	97.8053	101.141	103.342	100.373	97.9845	97.3756	95.3385	95.2534
62	1727.19	1779.9	1832.03	1853.47	1864.32	580.298	237.932	166.342	140.654	129.549	120.805	116.2	110.518	107.605	103.745	102.217	98.3119	94.6021	91.98	89.6365	88.0414	87.2358	84.0964	81.6472	82.5255	82.5784	82.5679	85.5937	89.0124	93.6013	97.263	98.2286	95.8719	94.4646	91.8434	88.7921	88.8454
63	1670.04	1706.56	1736.51	1736.66	1738.35	784.257	337.967	216.614	169.802	151.717	136.088	130.88	120.61	118.204	110.41	108.821	102.786	99.7558	99.2982	93.2515	92.1831	88.4068	85.3632	85.3658	82.6556	82.6262	81.744	84.0879	91.1165	96.2646	101.762	100.24	99.2065	96.1752	94.624	88.4071	91.9442
64	1379.73	1402.43	1449.54	1452.38	1457.25	1162.78	575.897	351.636	259.311	219.998	198.926	186.774	175.099	167.221	159.98	153.587	148.258	145.804	142.052	134.851	132.189	127.614	123.496	120.457	116.968	116.201	114.666	116.875	120.143	125.599	127.897	129.175	126.464	122.811	118.642	114.648	114.859
65	2560.71	2548.52	2564.24	2580.36	2594.8	964.943	379.803	244.573	199.491	180.243	163.356	154.254	145.829	138.516	132.777	130.721	122.861	119.944	119.766	111.283	109.532	105.979	103.129	100.343	99.6226	96.1597	98.2859	100.451	105.075	110.423	114.156	112.047	109.654	105.86	105.923	102.778	103.69
66	1193.6	1221.64	1250.37	1242.46	1244.11	666.943	311.223	215.409	182.228	165.186	150.391	144.643	136.63	130.21	125.389	120.247	115.694	114.634	110.407	105.654	101.894	98.885	98.3788	97.0663	93.2673	91.3071	93.4608	95.2827	100.376	107.053	109.033	110.061	105.692	101.605	100.537	98.264	102.23
67	720.922	727.455	747.802	743.418	739.324	426.468	205.682	162.287	141.436	127.172	120.008	112.363	107.785	103.765	97.8375	95.8333	90.5615	89.4581	89.0624	83.7796	81.4736	80.7049	78.6206	77.0615	75.3037	75.3658	76.0965	81.9349	86.8537	93.6924	98.1261	96.781	91.6906	88.5546	86.3441	84.447	87.1623
68	2379.75	2410.93	2438.13	2452.95	2500.18	810.887	342.594	239.012	203.029	185.76	171.691	163.041	152.776	146.648	141.988	137.754	131.735	127.307	122.793	114.901	111.209	111.202	106.887	103.427	102.151	101.117	101.457	107.068	108.27	116.89	118.572	120.458	115.321	110.359	106.814	106.492	106.389
69	1405.39	1429.07	1480.65	1476.89	1480.92	1526.95	688.863	380.928	251.7	198.281	172.024	157.99	147.069	138.665	131.93	126.677	118.476	115.561	112.12	106.132	104.571	99.4984	96.9625	95.6478	93.8533	91.7724	91.063	94.0629	99.6651	106.941	107.203	107.872	104.151	98.4523	95.9934	94.4743	94.9102
70	1391.11	1410.12	1465.25	1466.65	1473.73	1620.37	1554.5	842.182	516.22	343.948	263.544	222.323	197.146	182.59	166.386	159.873	150.764	144.568	140.868	131.157	126.055	122.765	118.971	115.071	110.884	108.895	106.898	111.644	115.638	121.682	122.929	122.98	118.397	113.947	111.63	107.149	108.084
71	1312.48	1340.64	1356.47	1354.26	1365.5	860.146	430.046	274.454	210.722	180.173	162.942	151.411	141.485	133.863	127.249	122.267	117.064	113.286	112.475	105.45	103.305	101.316	96.239	96.6386	94.3496	92.5783	91.2659	95.5436	98.8552	105.301	108.707	107.679	105.268	101.102	100.709	95.2362	95.04
72	1513.61	1523.36	1532.22	1523.77	1506.87	532.744	225.969	157.062	133.769	122.037	115.726	107.042	99.9503	98.0936	93.0447	89.4856	84.9727	82.8161	81.0373	78.4902	75.5713	73.8289	71.9858	70.4156	71.4038	67.4805	68.1379	71.4077	78.2363	80.0993	84.0966	87.2283	82.3711	81.1877	80.1301	75.6673	79.7659
73	1926.37	1954.06	1981.97	1971.79	1983	866.174	385.314	237.214	182.754	160.831	143.541	136.897	128.614	123.214	116.411	112.137	109.219	106.285	103.583	99.8489	98.8182	93.7726	92.2214	90.8174	87.8121	88.6331	87.1656	89.1282	94.6681	100.569	102.731	105.045	102.965	96.7298	96.4098	94.0482	93.8522
74	1280.26	1299.98	1334.18	1309.64	1302.47	1268.75	599.212	314.052	188.2	135.997	111.889	102.2	92.5489	88.7661	85.8456	80.8324	76.5869	76.7913	75.2913	70.396	69.4905	67.0773	65.1767	65.4931	62.3566	64.1908	62.0016	69.0647	72.2579	79.5711	79.9605	82.458	78.9961	75.6526	76.8958	72.1504	74.7079
75	1257.29	1284.08	1314.05	1308.87	1309.08	1221.69	537.658	312.754	220.705	182.256	161.67	147.648	139.65	131.167	125.737	119.509	114.944	112.648	110.122	103.815	101.429	97.6097	94.6336	92.7748	90.7639	88.86	89.6735	93.4665	96.4581	101.879	104.134	105.656	103.188	99.6013	95.8949	92.414	94.0492
76	1156.19	1154.09	1169.93	1166.86	1165.38	634.684	300.683	198.86	159.676	141.936	130.024	120.684	114.116	108.879	103.105	99.5931	93.7629	91.8702	90.3126	85.2468	83.2192	79.9403	79.1199	77.4624	74.5887	74.213	74.8231	79.4831	84.053	90.7106	91.9145	92.7697	89.3889	86.5789	85.2455	82.3789	85.275
77	1654.61	1656.78	1692.98	1678.74	1704.04	582.268	258.21	183.702	155.055	137.636	127.536	117.101	111.78	105.173	101.187	97.1501	91.2699	89.0898	90.8987	84.7958	83.7788	79.6752	78.4844	76.2502	76.7037	75.4723	75.6333	78.2311	84.8267	90.9611	93.4255	93.7048	88.0646	87.1549	85.5345	82.9989	86.7597
78	1354.83	1392.97	1437.64	1427.31	1438.85	863.464	395.32	249.529	197.507	172.432	162.012	150.752	143.974	136.518	128.766	125.233	117.545	115.651	113.585	106.916	104.751	100.194	100.385	96.1049	93.2158	91.1766	91.3834	96.6651	102.091	107.436	108.809	109.81	104.247	100.296	98.7183	94.551	96.6776
79	1522.65	1523.18	1568.13	1538.46	1575.68	798.715	331.393	193.68	152.517	135.42	128.742	117	113.999	109.681	103.388	100.145	95.5512	93.9242	92.2809	87.2528	85.8297	83.4009	79.1328	77.8627	77.6844	74.0087	73.0591	76.0351	82.4136	87.4272	90.2734	90.6665	86.7761	82.0426	79.2687	78.2857	81.3322
80	1073.84	1083.08	1111.09	1112.14	1126.08	412.595	185.72	143.742	128.53	120.789	114.806	110.865	106.038	101.678	98.2541	95.582	92.0463	90.7673	89.4033	84.6646	84.8028	83.2906	78.895	80.3536	78.6358	76.8943	77.2449	80.4511	86.0035	93.6711	96.3973	95.7688	90.9103	86.1682	84.9127	83.0054	86.4514
81	1617.08	1630.25	1675.42	1645.87	1661.96	438.951	201.16	157.963	141.036	132.038	124.593	119.627	115.023	111.863	104.144	103.356	98.3099	97.2723	98.849	93.2312	91.0282	90.3023	88.0999	85.2468	82.8488	84.8079	82.9579	87.8993	92.9473	100.946	102.653	102.837	98.4553	93.7595	91.7275	91.019	92.7656
82	1445.53	1457.26	1465.13	1479.27	1517.36	762.714	285.137	176.835	143.83	133.071	126.715	116.925	110.341	104.265	100.237	95.2336	93.4976	90.4806	89.0859	82.7061	82.3655	81.7559	78.0142	77.9734	72.8506	75.2135	75.8082	79.7522	85.9912	91.78	96.8153	93.8758	91.127	86.6586	87.0065	83.0617	87.2162
WT Calcein CsA
1	1985.43	2101.79	2235.81	2304.88	2425.8	1223.29	809.01	606.613	331.748	193.228	130.877	100.787	81.5446	69.9454	60.7606	57.0143	52.7043	45.6483	46.3346	45.0092	42.1339	41.1169	39.9995	39.9524	38.3184	36.362	38.8343	36.6835	36.3923	35.7781	37.9675	36.7481	36.2287	37.1911	36.7422	36.7275	36.8791
2	1042.89	1087.98	1154.49	1205.88	1232.15	1291.12	1000.56	910.425	780.287	612.522	472.079	387.14	323.089	280.683	246.36	224.917	209.207	187.413	177.828	164.413	153.835	146.748	144.894	138.571	131.177	124.146	126.628	119.004	115.045	114.652	111.762	105.214	103.882	102.834	99.8091	101.764	97.5912
3	501.684	514.826	535.476	540.011	558.61	511.68	420.046	282.137	202.856	163.449	139.695	130.027	118.729	111.035	105.962	102.891	102.058	97.0709	97.461	97.5187	97.4898	97.6215	98.2437	91.7103	90.3288	88.8508	93.2862	86.5288	89.1405	86.3085	88.9939	86.8997	87.2357	86.0723	84.7353	84.2559	84.0442
4	791.933	818.828	867.48	852.895	878.938	900.921	781.991	676.896	601.081	571.326	554.589	556.538	542.111	538.295	524.175	565.842	588.483	589.306	618.434	615.491	627.712	651.653	677.06	685.565	697.515	708.97	722.143	711.271	712.54	674.324	665.964	648.586	658.91	643.994	607.009	569.884	516.987
5	993.897	1011.21	1069.48	1070.91	1120.01	974.513	801.425	516.474	331.096	249.365	205.035	178.2	154.851	137.878	124.946	119.853	113.704	104.438	103.776	99.6517	92.6488	92.3709	93.2879	90.5436	87.5217	86.3213	88.7299	84.6572	84.6876	85.0092	87.7499	82.4355	82.4994	83.5903	80.9431	84.284	82.6167
6	575.817	595.169	620.91	639.233	656.728	670	549.331	374.212	218.955	173.111	157.672	147.25	132.982	117.163	102.81	92.8578	82.263	71.8811	64.3028	60.2329	53.3953	49.2414	46.0296	42.6315	36.8675	34.6123	33.0331	31.114	29.5601	26.8477	27.7924	26.7349	25.0083	24.4518	24.6709	21.9953	23.9797
7	630.893	657.239	710.379	734.058	749.429	724.605	610.291	444.743	265.968	177.308	130.972	106.905	93.8699	81.267	68.9393	62.1445	56.7754	54.0121	51.0494	48.6622	45.3296	42.3318	42.0256	39.0579	35.0609	34.7062	36.9717	33.0579	31.7437	30.9722	32.801	32.0899	29.491	29.8368	28.6545	27.7915	25.7272
8	1567.3	1650.35	1785.98	1858.34	1981.98	963.37	695.935	520.7	284.038	159.279	102.792	77.5909	64.9174	57.2099	48.8468	46.1258	42.963	40.1927	40.7204	38.6221	36.4615	36.1046	34.9503	31.8589	33.328	33.127	33.1447	32.8805	32.1313	32.0214	33.5415	33.5797	32.333	33.1271	33.1204	33.533	33.1736
9	1143.04	1155.98	1191.22	1181.17	1172.69	1017.55	637.472	538.289	336.753	210.625	145.392	114.137	94.9938	83.1489	72.1118	68.6548	64.8641	59.4281	58.8762	56.3624	54.3362	51.9227	52.6282	50.2038	49.8074	49.5793	51.3671	49.7202	48.8051	50.0211	50.8078	49.2765	47.3247	51.0125	49.0695	50.3095	49.1199
10	1293.17	1291.05	1323.02	1260.2	1251.51	681.171	563.432	379.916	263.372	207.232	177.251	154.541	141.355	130.77	119.738	116.196	111.834	106.005	106.278	102.195	100.607	99.0791	99.2069	94.5727	94.2685	95.6464	96.7531	94.7103	96.2259	97.2882	97.8182	94.7054	94.067	98.3735	98.4048	97.4551	97.1201
11	719.843	752.332	785.803	810.152	832.077	684.341	501.621	318.642	212.345	157.993	126.649	107.829	91.6018	82.3767	71.2032	65.3604	60.8868	54.4131	54.1193	50.8824	49.2165	47.7385	47.5427	44.2778	45.0637	41.2411	43.1846	41.4545	39.9693	41.2916	39.6447	39.449	38.7281	39.3961	37.8786	38.5399	36.7714
12	782.926	828.043	871.148	888.796	925.971	760.775	471.69	271.463	176.187	132.946	110.235	94.8831	82.082	77.3212	67.9145	64.6166	57.7647	52.4752	53.5238	50.2904	47.8943	47.4955	47.3272	42.6376	45.5895	41.6454	42.8969	42.8675	40.1457	42.9165	42.256	41.465	40.9618	41.7033	41.4881	41.475	40.4281
13	709.575	753.608	789.68	811.314	825.356	854.691	594.669	474.784	398.94	338.531	276.102	240.434	216.061	200.673	183.362	178.411	170.194	161.608	161.707	158.07	151.097	148.731	150.111	140.636	141.66	139.49	140.249	136.215	135.598	134.242	136.958	128.801	125.762	128.238	127.904	128.41	126.078
14	1731.15	1695.96	1739.63	1727.24	1771.09	1571.95	1387.22	1037.66	787.404	668.658	594.633	548.999	512.782	479.98	452.434	443.296	428.438	405.84	408.672	393.864	381.149	376.594	385.436	372.153	367.222	363.661	364.557	355.627	356.062	355.49	358.104	350.079	346.515	344.468	343.072	344.018	341.259
15	493.757	502.652	529.014	534.898	547.886	537.134	424.196	284.392	209.955	173.076	155.097	143.627	131.327	121.936	116.039	114.748	113.676	109.096	110.458	107.618	106.641	107.105	108.661	107.1	104.164	103.534	108.078	106.869	105.925	108.565	110.172	106.743	106.269	108.858	106.063	108.027	105.991
16	534.35	548.387	562.047	577.489	590.79	616.445	471.548	369.625	245.569	191.258	160.348	141.656	130.339	118.04	108.547	105.523	101.666	94.9464	95.6818	92.2878	91.2737	91.4218	89.814	86.1792	81.8048	79.9927	83.288	80.2865	77.6281	80.8556	80.395	78.7598	76.5429	76.8348	77.6617	76.7326	76.3954
17	373.606	419.857	451.926	460.785	466.185	479.899	326.906	239.079	133.736	74.0674	47.6046	37.9233	32.4853	27.5132	24.8577	22.0903	22.4376	20.1206	20.5478	20.5524	20.4137	17.9451	17.4035	17.3511	16.9732	15.3163	16.7911	16.0605	15.6579	16.1347	16.8093	16.1891	13.7443	16.2419	15.7546	15.6488	15.7139
18	1185.06	1242.99	1302.54	1321.29	1379.84	1356.5	977.111	821.67	616.708	473.978	379.132	323.678	279.735	246.223	218.461	203.753	190.523	173.381	166.256	154.37	145.082	139.525	138.747	131.718	127.17	124.84	124.314	119.905	116.947	116.115	116.069	111.836	112.375	111.496	107.925	109.661	104.874
19	1070.47	1068.18	1094.39	1109.91	1121.24	1021.36	721.119	575.286	441.674	347.972	289.02	249.299	219.793	195.879	175.564	164.984	150.761	139.514	133.653	130.514	121.53	118.69	118.755	109.554	106.505	105.314	103.952	98.9202	99.1173	95.1062	98.4496	94.5029	92.6472	92.9535	87.2183	86.7783	85.9082
20	885.637	887.379	921.829	938.972	982.08	1043.03	838.959	616.015	484.41	400.822	333.223	285.675	255.76	233.505	217.168	203.626	193.774	184.327	179.195	172.452	164.989	158.884	157.369	150.879	146.208	141.1	142.625	133.504	132.114	129.58	130.101	125.443	122.345	122.886	119.16	116.497	109.295
21	614.027	642.746	674.907	687.572	705.818	736.88	525.506	372.143	308.651	281.525	272.745	275.419	269.683	264.76	263.727	258.902	257.225	250.269	248.329	240.316	232.148	231.656	229.057	222.865	220.79	216.214	216.278	207.25	198.798	194.926	189.659	176.329	168.281	161.545	155.235	151.753	145.557
22	570.577	602.701	632.926	638.611	666.066	692.23	695.818	691.077	669.158	654.209	635.867	631.376	599.884	551.078	498.43	439.847	380.785	320.668	273.862	251.974	231.953	222.179	225.408	206.655	190.316	182.602	169.837	161.977	151.34	141.227	134.12	120.053	111.018	107.266	99.9478	94.2368	89.5496
23	1348.55	1370	1402.56	1407.68	1449.42	1446.02	1059.74	888.354	686.338	535.38	464.854	453.42	443.224	435.73	433.107	469.716	470.782	487.961	498.096	496.043	507.05	523.17	534.389	519.439	537.674	566.815	584.478	598.418	574.43	552.162	518.262	481.503	403.68	382.538	345.77	307.23	278.884
24	975.716	969.42	1033.49	1050.16	1116.65	974.178	738.353	503.955	392.712	354.845	315.683	301.351	287.895	272.51	257.374	253.736	249.884	240.663	240.334	233.988	227.499	226.476	227.279	219.616	218.775	217.848	220.85	212.591	211.268	211.271	211.235	208.713	200.844	204.566	189.404	191.653	187.067
25	1084.68	1107.21	1137.19	1129.59	1165.16	985.846	831.684	729.793	574.653	475.139	403.302	358.485	318.552	288.632	263.419	247.789	233.693	216.744	215.302	203.756	194.283	189.569	188.001	179.445	175.467	172.096	170.494	165.257	163.07	162.445	162.534	156.955	154.127	153.357	154.205	153.86	148.605
26	532.203	554.577	593.576	621.687	641.784	634.413	530.389	439.999	357.136	304.107	270.051	251.216	239.06	238.266	232.332	237.935	240.137	233.299	244.597	251.111	251.372	246.55	240.19	228.928	218.583	212.902	214.643	204.905	199.52	191.382	185.581	176.943	172.776	168.761	160.352	154.165	147.24
27	795.733	833.431	884.991	892.446	915.588	936.288	828.149	782.011	729.58	710.119	680.849	666.832	668.37	659.289	675.996	696.327	720.483	744.106	783.633	783.985	785.793	821.731	867.854	864.627	888.547	902.019	934.626	924.644	885.209	734.703	618.907	585.765	555.815	461.645	359.727	311.868	273.476
28	854.135	874.187	891.692	888.864	915.422	932.26	605.745	403.135	290.785	245.332	227.599	219.998	203.251	189.898	169.31	164.771	160.362	151.453	154.288	162.105	168.323	163.589	170.783	164.961	171.961	175.994	177.498	162.561	164.062	162.29	158.14	149.309	141.284	140.98	126.423	121.94	115.772
29	1029.29	1061.92	1118.92	1122.51	1146.18	1192.82	1062.63	967.284	817.062	716.302	639.753	612.383	584.032	584.082	593.216	623.42	644.507	648.898	673.763	656.892	663.489	686.297	703.672	673.024	681.316	681.257	695.921	715.084	718.194	722.917	716.016	669.284	648.078	626.617	602.252	591.722	559.993
30	642.499	660.476	688.705	701.576	735.395	630.534	448.101	306.944	216.884	172.539	144.244	124.994	110.809	98.1697	88.8585	83.0876	77.7015	71.1171	69.135	65.5636	61.0424	59.863	58.6843	56.6305	54.8651	55.3429	55.1348	52.7443	52.05	50.9624	53.7409	51.0113	50.2007	49.9063	47.7479	48.6828	46.9877
31	820.412	828.458	858.647	857.029	884.164	895.463	608.878	472.1	350.117	275.702	229.269	196.108	170.884	151.088	132.744	122.105	117.184	104.103	101.248	97.1938	92.2908	87.7537	88.6839	84.3842	80.2824	77.9454	78.5827	75.297	74.2486	72.8516	73.1889	70.5519	67.7711	71.259	68.4419	66.7804	66.3383
32	734.127	757.964	820.526	848.701	871.559	840.524	623.866	524.159	385.961	310.373	265.889	242.568	220.727	204.482	190.35	184.235	175.433	165.491	166.971	158.777	154.306	153.04	151.922	148.722	145.71	144.354	147.397	141.453	141.483	140.544	143.001	137.881	137.397	140.227	136.292	136.54	135.301
33	597.955	616.833	648.938	678.734	698.464	681.366	572.905	471.894	401.21	363.311	343.087	346.189	361.151	372.632	381.996	410.83	440.377	453.44	494.133	518.53	529.233	550.323	593.99	611.507	634.128	670.342	714.399	730.08	744.352	763.072	793.729	807.27	826.415	863.499	864.401	889.225	873.086
34	692.553	709.615	740.017	752.415	780.343	745.69	494.275	303.991	236.844	208.784	169.629	138.441	113.997	97.1473	85.8123	76.9389	71.1436	66.0174	64.5622	60.3348	55.9874	55.9011	54.0172	53.9162	50.9422	49.4728	51.8003	46.5932	49.558	46.8176	46.2623	45.6896	45.3511	47.9557	45.4932	43.2412	44.4958
35	682.211	699.233	741.565	748.651	771.725	791.206	799.913	811.687	801.324	804.584	808.024	826.908	836.235	848.302	855.027	874.021	904.381	907.16	941.067	954.797	959.682	983.671	1046.4	1036.59	1045.76	1067.73	1104.49	1092.32	1102.95	1123.73	1174.15	1168.08	1182.28	1214.06	1238.05	1269.67	1258.81
36	613.869	629.498	669.702	686.5	711.829	737.033	742.467	681.478	600.186	551.101	521.682	512.786	502.805	493.873	501.051	524.356	533.385	535.81	567.055	562.897	571.59	590.426	626.915	643.683	659.952	682.335	687.049	700.177	727.481	750.677	766.715	761.406	776.919	793.397	801.844	835.214	831.829
37	907.939	940.643	998.412	1028.06	1056.99	1153.81	1087.03	948.807	808.32	748.678	707.536	726.751	741.397	759.862	777.15	853.361	899.266	924.381	953.371	914.768	899.409	943.777	1028.96	992.511	1003.57	1018.72	1049.14	1031.06	1045.56	1063.9	1103.54	1070.73	1037.24	1001.14	894.888	847.849	768.154
38	683.418	685.322	746.585	733.13	754.191	733.67	569.431	363.442	225.641	162.586	126.516	102.902	86.9579	77.2257	65.2845	62.5045	56.1612	50.1907	47.4236	46.2679	44.3435	43.5115	44.9774	41.2058	38.0402	37.945	36.0541	37.4745	35.7311	36.3533	39.0821	35.4704	36.993	38.0342	35.8477	35.3585	37.9843
39	893.27	927.946	985.069	1007.61	1036.06	1033.97	840.29	639.988	528.84	486.318	470.603	479.636	489.377	480.442	491.731	513.807	528.393	529.229	544.521	532.021	534.288	562.866	572.347	564.131	582.965	597.449	619.951	616.855	635.375	662.021	705.295	691.147	678.028	706.593	744.366	763.132	738.984
40	1069.68	1104.65	1145.67	1157.59	1188.25	1241.69	1207.87	1120.03	1040.56	1032.85	1050.6	1084.14	1108.74	1120.84	1137.56	1178.2	1199.72	1205.53	1248.49	1240.98	1231.15	1247.48	1292.35	1291.65	1324.99	1349.68	1388.5	1380.65	1398.64	1415.81	1440.02	1433.65	1457.62	1477.68	1501.68	1541.36	1536.42
41	1065.51	1070.37	1106.02	1099.62	1123.33	941.225	757.282	507.957	376.792	311.732	264.323	237.269	215.489	196.011	181.238	172.609	163.397	154.427	154.718	147.06	140.257	137.031	139.731	130.486	131.225	127.607	131.256	126.509	123.08	124.675	128.454	121.215	121.495	122.214	121.382	123.158	118.757
42	1284.25	1328.56	1389.54	1407.24	1415.11	1484.39	1279.5	1045.9	847.468	760.551	708.657	715.37	705.085	699.526	693.424	710.581	703.88	695.49	720.75	717.993	708.132	707.839	733.351	715.529	715.659	710.552	713.005	700.051	688.862	671.936	668.442	641.91	630.574	597.972	575.711	557.6	522.209
43	1186.85	1271.41	1392.14	1414.19	1446.54	1555.47	1454.11	1408.35	1314.89	1222.96	1144.99	1127.33	1114.64	1106.33	1117.17	1172.46	1154.13	1141.46	1219.45	1269.78	1230.11	1238.49	1296.89	1268.19	1252.52	1173.75	1041.9	923.967	895.647	885.686	868.303	791.507	738.704	705.118	638.506	615.821	585.044
44	570.272	590.659	631.749	669.556	671.632	636.693	472.762	247.541	138.983	90.8886	66.5012	51.0108	41.0395	35.5244	29.2411	27.121	25.0864	22.7378	20.9466	19.9026	19.4598	17.777	18.2418	13.6574	15.5977	14.1058	18.2145	12.8298	13.6944	15.51	16.815	13.3766	14.0507	14.7307	15.5496	14.3416	12.3918
45	1013.09	1034.57	1102.47	1120.19	1161.97	1172.48	954.324	899.961	845.881	865.259	857.275	894.22	915.04	932.692	959.127	962.496	1008	1038.26	1116.66	1105.74	1099.71	1150.47	1239.8	1225.82	1251.88	1321.6	1366.23	1368.12	1416.88	1490.09	1567.66	1552.37	1586.73	1624.09	1659.7	1716.63	1720.71
46	1271.01	1313.64	1400.05	1411.4	1486.36	1223.99	960.471	665.01	526.664	445.544	395.735	363.094	338.407	311.797	295.927	286.322	276.109	266.675	267.105	253.098	245.083	242.957	246.455	237.017	233.222	234.101	236.467	231.564	230.204	229.838	232.039	225.302	226.579	226.367	227.29	229.321	224.101
47	848.794	876.77	925.078	903.566	981.485	928.034	762.826	630.775	504.787	443.28	404.515	376.618	356.67	339.604	320.826	315.709	302.559	292.267	295.809	277.896	270.779	268.115	268.984	258.055	255.242	251.769	256.675	245.967	246.302	245.307	245.284	232.885	237.249	236.467	235.786	234.654	228.397
48	962.363	1003.55	1059.8	1102.54	1148.83	1057.74	833.411	575.322	465.619	399.298	369.323	351.351	328.211	313.038	297.495	292.751	288.084	279.493	280.028	268.465	260.099	251.129	256.632	241.8	244.292	244.565	246.742	244.449	235.942	235.192	235.3	230.262	233.735	225.497	227.495	229.495	225.286
49	724.68	754.609	786.414	801.481	822.135	816.941	865.381	880.024	919.249	910.578	926.562	951.441	964.395	958.184	971.181	976.479	980.961	959.374	928.348	917.85	913.251	941.189	959.471	987.901	1022.49	1052.67	1105.9	1102.52	1120.56	1182.66	1198.99	1224.36	1258.55	1246.15	1285.62	1304.49	1356.08
50	521.143	549.574	582.312	633.31	646.617	648.16	686.393	693.958	691.802	680.993	673.645	682.104	675.959	666.114	657.743	662.103	675.262	678.372	672.796	675.934	685.222	706.667	690.919	700.578	708.186	713.18	721.03	723.195	742.796	755.072	772.706	786.27	793.188	808.444	838.901	857.404	880.877
51	589.151	618.835	673.752	700.612	723.141	692.645	722.161	720.951	723.612	723.295	715.78	723.75	733.595	707.995	728.593	740.005	763.507	767.735	762.306	768.515	773.051	781.032	790.245	806.037	815.115	833.698	852.351	862.756	892.812	913.93	937.085	955.04	996.81	1001.57	1020.1	1059.5	1088.83
52	393.063	411.414	437.414	461.314	494.437	474.17	481.868	484.769	503.413	506.053	506.742	522.304	526.659	524.708	543.354	547.199	543.408	552.831	555.519	549.758	556.117	558.404	564.263	562.569	563.564	558.824	559.808	559.502	575.567	585.958	596.638	609.127	631.975	640.509	647.738	661.376	687.353
53	579.539	600.67	634.804	674.056	699.374	655.655	669.113	668.428	685.685	674.743	681.628	679.506	694.806	697.878	702.92	709.287	713.463	718.83	723.848	719.404	733.111	744.554	745.471	760.368	772.868	800.193	819.795	819.668	839.852	848.196	864.727	886.395	928.005	941.746	973.317	1004.03	1034.2
54	434.397	453.905	482.523	510.371	530.126	518.578	538.807	535.083	559.701	560.736	567.66	577.418	590.424	587.335	594.486	595.678	608.509	608.955	609.27	609.454	609.715	624.69	625.514	635.967	647.135	655.718	664.902	671.795	684.492	692.672	702.233	717.086	750.894	761.429	783.305	803.354	828.183
55	416.585	436.062	456.927	484.87	506.93	485.364	493.224	484.245	477.98	459.047	459.287	461.801	472.251	465.86	464.652	475.712	478.758	492.176	483.671	473.753	475.141	476.245	476.955	476.469	499.257	509.364	519.514	534.35	533.844	540.581	554.35	560.726	593.801	602.94	616.016	630.639	656.115
56	480.801	494.368	515.877	547.556	567.242	548.519	561.129	560.422	581.502	573.411	577.449	583.307	586.043	586.777	587.728	584.679	591.741	603.825	608.163	606.042	596.805	616.061	618.931	625.632	629.139	625.577	636.183	647.439	663.225	671.537	689.178	702.969	728.925	732.309	752.687	773.96	804.811
57	479.17	500.934	527.948	558.671	582.604	547.345	560.551	555.474	572.042	572.363	567.123	584.213	597.523	599.052	602.336	612.661	611.913	627.132	622.097	632.09	640.42	656.076	656.674	668.831	681.441	680.666	696.16	709.948	722.447	740.098	764.631	775.318	814.157	811.46	832.95	865.678	901.653
58	509.833	532.73	561.426	595.919	620.306	593.088	610.646	608.189	632.484	632.212	634.867	642.687	653.44	655.229	657.367	659.461	665.107	669.769	668.214	681.534	681.592	692.613	699.444	718.792	733	744.194	752.166	757.46	772.446	793.786	818.937	829.297	857.346	868.28	905.184	927.392	955.174
59	606.476	623.663	643.16	682.077	726.673	701.055	726.886	729.414	750.971	738.549	728.266	719.556	741.716	724.273	728.213	718.997	738.713	742.65	745.417	752.955	757.829	776.089	765.211	771.455	783.015	785.257	785.97	798.416	802.116	803.692	809.045	821.719	871.861	869.284	881.461	903.22	919.703
60	271.071	282.758	300.013	313.905	326.056	333.587	341.821	344.288	354.72	349.166	347.508	339.623	348.127	363.345	375.431	377.047	382.085	384.649	388.551	385.254	383.972	391.041	405.882	408.04	426.531	431.732	438.37	440.674	435.106	442.719	443.371	460.089	470.749	475.575	471.246	485.912	492.38
61	296.647	310.649	338.706	347.999	361.21	354.071	362.767	356.64	369.48	368.689	370.415	377.871	390.159	386.921	390.46	385.78	390.19	395.786	397.085	397.293	394.616	397.047	391.281	398.47	403.764	398.042	409.037	410.664	420.232	426.769	434.547	437.615	461.129	462.956	481.401	493.565	511.979
62	414.124	433.792	456.837	468.56	486.453	473.217	477.417	472.248	482.867	477.905	478.736	485.118	497.014	482.156	488.821	499.131	506.267	509.533	508.983	515.282	518.041	524.128	525.906	533.207	544.317	547.528	552.693	559.616	571.883	580.843	604.974	619.628	636.662	635.721	649.128	658.701	681.803
63	668.174	690.326	716.075	757.055	790.047	786.981	810.344	817.523	830.964	841.055	862.175	864.066	874.108	867.114	891.064	892.2	907.918	912.537	911.567	912.172	899.133	935.128	941.787	937.527	972.354	982.655	998.778	1009.12	1033.88	1059.24	1058.68	1100.69	1149.34	1170	1198.18	1205.97	1239.18
64	378.203	404.513	420.179	454.149	466.699	447.798	447.787	442.832	457.792	454.923	443.554	453.674	461.169	465.865	474.67	472.62	486.816	487.388	483.083	484.165	497.968	510.728	509.108	523.266	521.426	537.306	539.467	541.139	561.575	575.354	587	609.077	625.317	635.302	655.539	667.332	691.802
65	436.378	453.549	479.758	499.221	517.194	507.119	527.54	520.773	542.554	535.083	543.519	555.963	558.769	559.209	560.198	567.56	568.138	583.501	577.021	585.624	591.568	602.142	605.556	618.232	629.981	637.121	645.27	648.159	663.609	668.302	678.942	688.284	718.584	729.339	744.498	767.418	795.242
66	763.23	784.7	827.438	873.287	922.541	884.325	893.76	874.313	882.065	868.567	866.649	865.437	862.353	844.391	842.464	843.946	853.597	859.068	846.525	853.483	844.117	869.652	873.695	887.015	900.16	909.157	904.553	900.915	918.322	943.165	951.463	961.452	986.817	995.1	1017.53	1048.43	1078.84
67	495.094	518.276	542.442	564.625	571.405	539.377	560.426	544.675	560.244	550.065	554.237	559.847	582.632	588.35	596.763	597.248	603.519	610.235	612.482	610.079	631.475	629.515	639.641	660.196	689.659	701.648	713.467	726.023	741.404	763.938	786.73	806.858	847.9	868.175	888.897	908.058	922.143
68	462.252	503.363	532.419	557.93	572.565	557.733	571.381	575.834	609.505	610.654	617.102	621.71	629.737	625.926	640.218	648.945	657.905	673.664	671.753	700.545	696.537	701.974	722.828	732.66	737.732	772.751	776.027	782.864	798.178	805.625	837.925	863.007	902.02	910.67	954.804	970.611	1000.28
69	370.366	395.33	419.456	447.577	478.088	478.841	496.359	500.949	522.861	525.546	529.895	541.32	551.576	558.967	563.815	566.822	583.764	585.921	591.707	610.152	612.629	634.28	644.671	659.51	688.153	710.771	738.981	765.96	789.69	811.307	850.042	871.966	921.518	934.4	975.305	1008.94	1065.21
70	645.622	697.316	749.788	789.612	823.31	812.832	844.327	834.457	861.136	856.564	845.408	852.002	861.418	853.623	853.007	865.596	863.32	878.67	891.834	898.716	891.797	910.915	914.966	912.622	931.831	947.691	959.544	963.855	993.341	1005.73	1040.1	1046.8	1086.48	1091.36	1112.55	1128.74	1173.65
71	549.387	565.118	590.683	608.534	626.761	610.695	628.976	633.673	651.415	643.468	643.239	650.16	654.942	649.547	654.92	652.772	657.179	666.646	664.869	675.09	681.348	687.996	686.888	697.434	719.035	731.981	748.856	758.461	782.195	796.325	825.802	836.012	871.952	875.665	902.052	927.002	955.331
72	407.268	426.044	460.863	481.257	501.409	509.969	526.072	538.498	563.194	565.824	571.566	578.175	583.681	578.878	583.566	583.419	592.793	600.543	595.046	605.152	617.15	621.454	626.793	641.259	653.222	656.369	672.223	674.368	687.092	702.944	727.952	743.086	773.758	795.062	819.867	847.901	878.884
73	479.012	482.952	504.404	531.052	544.111	526.341	541.884	538.565	545.923	547.033	546.14	556.56	560.076	556.831	567.655	578.775	584.068	595.126	589.803	594.408	598.098	609.88	630.463	627.304	636.282	650.961	663.322	676.498	688.906	712.384	725.788	743.677	770.144	791.45	814.499	826.903	844.421
74	766.002	817.23	873.332	936.723	994.458	1001.83	1057.37	1060.7	1090.06	1090.16	1098.22	1099.54	1115.64	1116.19	1126.02	1131.46	1136.81	1149.73	1143.97	1164.03	1168.25	1189.6	1198.35	1214.13	1242.36	1271.81	1281.05	1311.16	1350.34	1377.56	1417.87	1455.01	1520.29	1536.05	1588.74	1620.35	1676.47
75	458.236	483.385	494.291	543.733	551.071	544.062	545.988	545.238	566.729	565.319	569.861	579.057	584.155	595.023	596.593	602.636	613.205	632.974	634.105	642.634	652.02	655.671	662.688	659.818	667.464	662.081	666.078	663.152	676.183	681.246	708.132	698.752	748.612	759.917	759.31	792.795	819.08
76	440.026	451.465	465.045	489.014	500.536	472.088	493.092	493.673	506.879	496.109	494.883	498.018	484.733	475.464	477.197	465.362	471.417	477.329	475.971	473.185	468.905	477.233	480.168	485.477	491.323	482.859	497.003	505.218	513.19	522.847	536.745	552.291	565.226	571.773	583.55	595.733	620.5
77	501.029	527.546	551.592	567.812	585.359	569.427	589.082	583.618	588.385	577.572	582.536	580.796	597.085	583.584	609.662	603.742	618.957	625.851	621.336	622.303	636.886	639.696	640.53	655.47	667.417	674.218	678.819	683.112	694.778	706.336	722.38	726.461	763.862	768.245	780.888	789.679	809.927
78	363.094	385.005	401.987	420.633	435.103	422.645	426.909	426.89	441.074	446.268	446.578	455.235	464.31	459.25	463.386	473.171	485.135	489.163	486.669	491.599	500.429	514.983	525.025	538.351	556.213	565.324	577.535	579.369	589.675	607.497	628.16	650.151	671.667	681.624	697.327	722.187	751.896
79	435.062	448.914	483.263	493.866	515.188	496.946	520.164	510.839	528.446	529.138	528.871	532.074	529.939	526.098	520.814	515.791	539.86	572.787	579.567	594.632	592.333	613.282	621.979	615.888	629.238	626.216	624.786	634.843	653.373	677.756	698.617	714.974	749.018	751.266	779.183	797.367	822.984
80	262.118	276.598	289.111	306.839	317.669	317.515	324.313	329.667	335.251	338.218	335.969	338.671	337.18	331.452	330.368	338.065	337.3	349.479	342.188	348.619	355.615	362.176	371.182	377.016	382.709	390.703	394.04	392.863	401.116	405.354	407.578	412.982	430.515	445.409	466.654	482.315	498.097
81	262.981	277.312	290.644	304.086	318.296	319.301	327.921	331.003	342.313	345.123	345.296	352.674	363.026	360.909	365.438	366.87	374.102	381.145	384.402	392.863	397.125	406.957	415.469	418.471	432.914	445.469	452.675	459.971	474.382	481.205	492.461	506.368	534.299	540.04	561.677	577.935	604.238
82	333.251	341.202	363.554	384.525	399.505	384.825	398.873	398.456	401.217	403.035	406.248	409.629	417.132	412.877	415.327	410.218	422.735	433.499	434.68	428.249	432.159	440.502	443.336	451.92	458.253	467.079	484.501	489.191	516.354	524.809	522.633	535.084	554.07	561.222	578.275	597.079	605.998
83	386.311	417.355	439.995	474.945	504.29	445.396	455.032	436.685	443.289	425.525	420.011	419.259	423.905	419.882	420.072	416.903	419.758	418.516	417.222	410.631	402.034	414.471	411.428	416.8	429.011	432.006	441.142	439.57	456.79	467.594	471.123	480.589	503.272	515.257	526.832	527.489	554.289
84	387.725	408.034	442.514	462.445	490.819	451.796	453.92	454.057	463.571	461.839	453.788	463.097	472.669	461.959	463.778	466.917	457.885	459.065	459.006	461.215	458.47	476.543	476.479	475.84	488.329	501.442	513.339	519.655	534.737	542.585	559.886	576.869	605.842	598.453	622.738	643.178	678.667
85	427.21	458.906	501.263	531.582	554.902	541.628	561.284	560.825	574.491	569.959	573.499	578.697	584.868	586.866	582.344	581.2	597.93	608.492	603.456	588.378	584.609	598.378	609.065	611.628	635.837	655.16	665.489	661.598	669.532	678.956	684.393	694.005	712.961	707.91	713.704	717.061	742.443
86	354.945	387.201	420.739	448.06	474.346	490.041	514.891	539.37	563.776	582.901	619.56	645.03	672.227	701.807	730.499	748.926	775.008	781.807	804.865	821.757	842.964	856.951	903.948	908.104	909.854	927.447	951.292	994.862	1012.45	1036.21	1051.14	1052.19	1062.47	1076.74	1099.54	1116.19	1177.67
87	251.642	276.952	300.271	322.357	345.636	349.838	365.707	383.92	407.493	417.02	451.733	477.818	500.708	522.314	541.183	558.668	580.586	592.043	615.785	630.751	651.865	652.199	696.664	704.114	711.497	733.289	751.59	784.896	796.723	819.158	835.974	838.197	857.043	873.005	899.233	903.43	952.704
88	331.609	361.211	391.124	418.781	444.907	460.964	481.081	509.625	536.37	555.095	586.278	615.26	648.181	678.217	710.661	736.465	766.759	780.998	805.078	829.327	851.831	873.139	916.707	927.257	927.985	943.962	970.479	1015.52	1036.7	1059.1	1073.29	1063.88	1074.96	1091.8	1120.29	1132.64	1188.14
89	547.446	600.502	645.146	686.316	725.019	747.235	781.843	815.028	848.242	871.253	918.804	963.813	1013.07	1053.15	1098	1130.44	1176.59	1189.57	1225.65	1257.95	1297.64	1326.74	1401.48	1416.68	1418.53	1452.81	1498.33	1576.53	1610.1	1662.74	1673.05	1677.15	1708.58	1745.38	1793.05	1819.45	1924.65
90	480.821	523.753	557.918	589.029	623.74	634.847	662.364	696.249	718.38	739.727	774.517	806.869	841.937	875.08	900.798	928.902	953.401	956.414	990.705	1005.12	1035.05	1054.08	1105.91	1105.63	1095.38	1115.7	1144.09	1189.25	1199.57	1239.55	1238.56	1233	1243.66	1261.18	1291.71	1305.29	1365.17
91	517.127	569.275	613.684	657.566	694.325	721.271	750.061	784.919	823.306	853.177	909.612	952.158	996.716	1032.6	1083.97	1117.55	1170.74	1188.7	1237.7	1271.69	1319.31	1345.69	1423.98	1426.32	1424.62	1465.1	1496.55	1583.3	1611.7	1646.56	1675.5	1678.28	1712.87	1741.84	1784.1	1809.18	1912.97
92	483.161	532.052	580.506	614.042	659.43	682.071	716.317	749.919	784.625	812.99	865.96	911.778	960.974	1011.1	1052.82	1088.42	1123.71	1153.31	1193.86	1232.09	1274.79	1302.15	1376.7	1375.26	1374.82	1418.37	1459.59	1533.17	1549.58	1610.6	1629.23	1631.89	1654.58	1675.2	1727.83	1767.89	1861.32
93	243.281	265.224	286.881	307.876	324.973	336.995	352.354	368.851	384.777	398.985	423.193	441.945	465.737	486.256	506.759	525.14	546.84	554.113	575.24	591.135	606.776	621.671	654.696	659.555	657.309	668.426	686.819	721.083	732.92	750.02	758.301	760.671	772.019	790.694	804.726	816.779	870.458
94	295.409	325.165	349.24	374.865	395.679	415.178	434.028	458.105	470.234	482.737	511.113	536.01	560.048	587.394	612.105	629.407	649.175	653.411	674.526	686.631	705.546	716.65	757.763	761.247	765.857	781.873	800.183	834.405	853.44	875.008	888.595	886.67	904.118	925.255	950.937	967.112	1020.69
95	223.281	244.316	265.037	285.069	304.271	315.046	326.023	339.215	356.326	364.928	387.073	406.328	425.147	446.873	461.411	472.95	493.913	500.277	521.723	532.021	549.795	561.997	590.391	600.592	598.731	608.992	625.815	663.594	676.238	696.74	710.812	711.5	727.655	733.418	760.112	768.878	817.967
96	495.508	550.667	593.208	632.915	673.926	694.307	729.789	754.837	804.516	844.09	898.657	949.333	1004.51	1041.53	1092.08	1098.51	1145.7	1138.82	1182.46	1225.95	1279.31	1309.48	1362.89	1384.65	1431.5	1443.8	1444.94	1520.75	1556.83	1581.9	1587.45	1587.81	1638.91	1646.77	1705.35	1709.98	1847.14
97	433.387	474.662	507.987	542.485	572.989	587.994	609.276	643.421	670.185	685.3	732.754	773.111	809.236	841.306	882.443	905.648	935.086	947.91	978.683	1002.57	1032.49	1045.55	1095.15	1116.88	1123.37	1150.14	1194.46	1252.97	1275.75	1300.78	1324.65	1312.27	1320.29	1334.99	1370.63	1395.28	1477.48
98	569.664	622.245	663.855	703.812	748.475	776.415	816.515	859.29	894.999	935.121	990.678	1045.8	1099.59	1147.33	1193.17	1230.38	1283.8	1298.26	1353.63	1382.66	1426.73	1459.2	1535.54	1554.96	1554.77	1600.59	1650.62	1733.81	1754.11	1803.79	1840.8	1838.42	1854.85	1883.34	1946.29	1967.29	2074.02
99	710.691	777.349	828.849	877.741	925.675	957.855	1001.36	1042.54	1080.16	1096	1163.97	1212.89	1266.77	1312.25	1376.11	1398.14	1447.5	1445.51	1495.91	1524.51	1543.25	1565.36	1633.95	1637.33	1635.29	1660.81	1707.2	1807.5	1834.23	1878.89	1909.97	1920.03	1930.9	1957.98	2004.04	2036.77	2135.03
100	574.392	629.797	675.339	721.556	768.906	788.554	832.317	880.338	922.034	957.888	1023.59	1067.65	1122.08	1171	1224.72	1261.43	1311.43	1339.73	1394.45	1423.49	1487.51	1521.4	1623.83	1632.57	1624.75	1678.72	1728.05	1825.66	1858.14	1900.1	1940.58	1951.52	1976.3	2028.82	2085.64	2112.86	2235.64
101	601.06	662.495	715.894	763.718	807.23	826.845	866.679	909.347	951.981	979.186	1045.47	1092.36	1135.61	1196.34	1251.93	1290.43	1337.47	1343.11	1386.89	1405.53	1445.49	1484.23	1580.36	1595.68	1599.22	1622.97	1682.27	1782.05	1793.3	1853.85	1887.73	1887.14	1919.95	1948.88	2008.92	2043.02	2152.4
102	464.908	515.476	559.722	599.691	649.355	674.698	706.163	744.411	769.885	797.401	857.571	904.18	957.806	998.68	1045.87	1084.7	1137.49	1152.3	1189.9	1229.8	1254.38	1285.37	1367.99	1382.72	1390.96	1425.13	1463.31	1548.42	1579.38	1629.15	1659.94	1654.59	1691.57	1709.65	1764.73	1796.86	1904.45
103	829.624	903.389	962.541	1028.8	1082.15	1116.37	1165.66	1232.07	1297.17	1333.85	1427.84	1490.53	1572.56	1649.5	1736.23	1782.49	1844.3	1853.35	1933.8	1982.2	2033.46	2090.48	2193.67	2206.54	2220.49	2270.29	2346.87	2459.61	2485.32	2558.01	2585.8	2580.94	2620.14	2663.89	2747.33	2783.26	2928.72
104	512.54	560.617	593.29	624.203	645.253	655.074	674.907	709.003	742.748	766.756	819.185	875.053	922.824	950.078	990.35	1012.82	1053.74	1063.22	1106.24	1112.71	1148.31	1161.31	1211.56	1212.39	1215.54	1250.8	1295.55	1379.51	1396.83	1449.74	1452.49	1450.69	1456.22	1485.59	1533.37	1550.85	1652.62
105	334.087	365.756	396.02	422.145	452.535	467.159	496.892	514.39	541.566	559.467	600.9	638.254	680.492	702.297	732.834	756.584	785.822	789.731	819.604	838.5	865.29	880.248	935.806	951.473	953.454	976.998	1011.67	1071.81	1097.49	1115.07	1135.73	1138.99	1157.76	1178.91	1213.53	1227.27	1302.27
106	505.978	553.15	592.962	634.569	670.151	696.055	727.855	762.122	789.242	805.335	846.552	889.693	934.139	972.992	1017.46	1039.94	1083.11	1091.96	1121.17	1149.89	1184.46	1204.21	1268.61	1265.77	1265.23	1294.15	1325.38	1385.87	1412.22	1452.3	1479.58	1466.41	1480.84	1506.86	1545.32	1577.78	1669.62
107	486.879	534.124	563.604	603.592	633.698	660.12	692.564	723.993	751.04	771.035	818.65	861.594	901.181	943.998	975.528	1000.06	1041.72	1073.62	1106.28	1135.64	1174.2	1190.85	1262.5	1271.03	1258.16	1298.21	1325	1392.09	1409.84	1433.86	1445.53	1437.06	1461.39	1498.1	1524.7	1544.58	1630.62
108	452.37	493.497	524.334	565.392	599.335	621.115	647.526	682.019	715.673	740.916	778.873	811.74	855.181	905.28	945.761	973.999	1013.05	1015.51	1041.65	1071.3	1104.69	1118.45	1183.1	1175.4	1186.88	1221.39	1245.15	1303.78	1343.58	1378.63	1394.71	1402.63	1421.42	1433.96	1472.4	1485.52	1582.32
109	249.913	272.236	290.187	307.627	320.361	330.382	344.304	362.722	374.345	385.881	410.351	426.226	446.968	466.06	488.796	508.457	517.239	524.92	542.256	558.085	578.559	584.767	616.519	620.729	618.735	629.301	643.086	680.066	691.597	702.197	711.456	710.66	723.234	733.791	755.011	767.178	808.067
110	388.266	419.979	442.88	471.521	499.707	513.399	536.546	565.799	589.631	608.338	642.755	668.202	700.088	722.764	744.573	765.118	791.632	792.181	814.736	833.097	847.876	867.916	912.409	913.986	910.637	931.525	951.409	992.422	1016.04	1037.35	1044.52	1046.48	1058.88	1072.15	1091.28	1115.24	1177.45
111	313.356	343.116	367.974	393.611	417.496	435.669	458.127	482.084	504.809	525.076	557.565	584.997	616.986	642.817	667.142	688.038	718.201	728.084	753.306	772.41	797.623	817.404	872.025	880.643	880.395	903.329	926.189	972.926	989.294	1016.03	1025.82	1024.47	1039.7	1060.98	1087.37	1101.11	1165.47
112	538.933	589.31	633.783	676.797	718.388	748.507	784.496	824.121	855.912	885.851	943.898	983.017	1037.33	1084	1136	1173.29	1220.24	1239.4	1278.23	1312.18	1360.03	1388.89	1460.59	1474.68	1478.25	1519.63	1560.76	1636.2	1664.23	1713.59	1740.67	1752.22	1786.15	1820.82	1870.47	1904.58	2032.73
113	704.114	757.933	810.717	863.754	908.822	942.598	978.496	1034.6	1081.09	1116.94	1182.81	1245.56	1307.35	1354.22	1422.81	1466.62	1508.8	1526.72	1576.14	1606.82	1646.36	1694.42	1804.81	1813.49	1813.47	1858.89	1898.24	1983.85	2022.6	2087.95	2115.84	2096.37	2121.6	2151.34	2214.45	2246.48	2349.45
114	548.726	604.515	650.912	708.188	753.522	777.425	827.495	878.765	931.519	968.284	1029.76	1088.75	1153.64	1206.78	1272.77	1334.77	1387.12	1407.42	1462.65	1519.82	1571.27	1604.3	1707.61	1742.89	1776.73	1832.71	1909.59	2022.01	2076.43	2148.86	2185.49	2166.59	2211.71	2284.3	2354.76	2398.39	2560.16
115	410.807	442.719	483.476	512.777	533.802	551.702	568.891	592.911	625.566	647.733	695.335	716.136	762.912	810.804	833.497	850.999	878.311	892.226	921.821	943.47	980.32	994.01	1045.26	1082.75	1080.75	1126.34	1153.54	1247.98	1277.9	1310.82	1369.25	1340.8	1377.15	1415.6	1468.6	1501.6	1547.7
116	670.86	720.682	768.331	811.305	850.864	862.074	891.522	917.982	957.217	974.609	1027.21	1059.78	1121.17	1163.7	1189.53	1216.66	1263.16	1280.29	1329.51	1358.43	1413.2	1417.67	1492.6	1490.04	1498.34	1549.51	1582.9	1676.91	1723.85	1791.16	1819.92	1833.7	1857.22	1846.09	1917.95	1938.58	2026.81
117	438.872	477.457	520.851	561.52	592.046	620.511	647.199	679	717.236	737.77	787.41	823.738	861.588	877.008	908.525	931.423	965.396	1000.66	1026.13	1042.49	1061.1	1091.4	1153.81	1159.01	1171.36	1183.65	1203.45	1273.83	1293.24	1330.78	1345.05	1345.12	1358.83	1383.61	1421.85	1438.6	1496.6
118	451.759	495.754	539.077	573.951	611.354	629.284	658.137	688.359	720.707	746.117	803.177	838.942	884.37	920.954	965.517	993.915	1036.4	1048.14	1087.11	1114.13	1157.22	1187.64	1249.92	1257.2	1270.04	1307.95	1351.51	1409.56	1431.68	1467.66	1498.21	1485.56	1523.41	1549.39	1601.01	1626.31	1730.41
119	592.143	651.814	696.308	739.046	782.211	814.629	856.387	892.38	932.363	965.361	1022.15	1063.8	1105.7	1151.73	1194.85	1246.3	1297.79	1311.01	1375.68	1411.81	1449.64	1479.18	1565.25	1571.16	1577.51	1620.82	1667.66	1740.11	1772.37	1820.06	1846.81	1836.51	1872.81	1883.38	1918.26	1956.35	2056.04
120	389.285	425.802	451.625	478.073	504.325	525.352	545.755	570.752	599.515	619.629	649.135	682.151	711.674	739.783	769.65	792.598	817.458	825.985	849.648	873.93	897.113	909.143	955.668	955.142	949.99	971.689	1002.38	1048.03	1050.94	1074.79	1093.33	1082.36	1095.29	1112.04	1129.93	1155.22	1208.53
121	390.206	425.469	457.484	488.707	528.075	543.048	570.993	595.495	627.028	645.66	683.265	713.027	744.959	779.716	806.83	833.094	866.608	879.635	908.087	926.77	952.022	973.166	1027.16	1042.94	1046.02	1072.56	1110.38	1152.56	1168.23	1205.34	1227.44	1225.55	1242.85	1271.96	1309.79	1331.4	1401.29
122	471.389	507.613	543.3	582.855	613.336	634.972	667.152	699.602	725.389	747.284	791.074	829.549	869.6	907.602	934.896	959.376	997.2	1003.4	1040.08	1069.53	1101.27	1123.56	1189.82	1198.23	1203.91	1226.4	1264.8	1326.03	1351.31	1389.71	1406.1	1402.59	1417.28	1447.12	1489.7	1503.88	1589.59
123	467.734	508.273	549.347	582.94	619.718	641.871	670.145	709.767	738.962	762.89	813.809	850.201	887.137	919.82	959.421	988.715	1030.16	1037.78	1073.34	1104.28	1143.49	1165.08	1231.48	1235.25	1249.45	1290.21	1332.59	1392.96	1409.85	1442.13	1470.32	1461.18	1486.61	1514.16	1548.79	1565.39	1644.69
124	433.533	474.669	511.926	549.12	582.529	602.665	632.008	664.931	694.618	719.459	763.229	796.142	835.973	871.989	916.627	945.108	979.191	995.537	1037.54	1063.94	1096.51	1123.16	1188.38	1202.79	1209	1246.05	1280.44	1345	1372.45	1414.51	1443.47	1440.44	1470.27	1494.37	1532.36	1559.92	1645.8
125	401.016	441.865	485.983	511.888	535.811	544.428	569.434	591.698	606.636	621.307	654.239	685.226	716.577	750.323	776.619	796.497	822.318	816.969	838.748	843.409	871.106	882.929	925.955	937.058	927.767	965.895	996.676	1055.41	1069.66	1102.7	1129.11	1128.9	1167.71	1181	1225.62	1249.21	1310.46
126	268.943	292.2	318.76	341.604	360.749	365.39	385.857	404.594	421.994	429.854	452.629	470.082	497.531	517.024	545.824	571.194	597.712	612.867	632.505	647.821	669.977	691.061	728.571	734.674	737.638	750.816	777.889	819.313	837.054	858.447	876.255	884.558	908.043	920.791	947.92	955.353	1017.81
127	420.656	460.862	497.726	528.499	564.726	580.062	600.843	630.788	659.023	677.036	711.702	750.311	794.736	813.017	850.859	864.22	907.397	913.422	933.67	972.082	1009.83	1024.47	1089.59	1095.6	1101.89	1109.99	1138.52	1192.67	1219.44	1254.44	1268.3	1267.3	1274.55	1292.42	1317.97	1320.28	1391.67
128	342.581	375.011	405.977	432.508	457.45	467.58	488.09	515.676	538.412	549.863	586.582	614.443	644.846	673.022	703.071	723.483	753.969	756.121	783.75	807.337	831.268	851.791	904.156	919.218	925.615	952.651	983.846	1033.89	1053.38	1088.57	1104.02	1103.97	1120.79	1141.77	1172.81	1188.43	1256.14
129	557.397	607.879	646.558	687.932	725.16	735.034	770.337	803.545	838.783	862.865	912.563	961.094	1004.99	1047.19	1094.43	1122.29	1165.19	1174.82	1217.36	1252.58	1281.26	1309.92	1384.65	1406.23	1414.91	1450.67	1499.65	1573.97	1603.83	1637.55	1663.71	1667.48	1696.7	1732.92	1788.55	1812.52	1917.03
130	477.817	519.869	555.968	592.79	624.236	638.037	667.834	704.62	727.727	755.211	799.403	839.339	879.709	911.03	940.937	964.279	1006.28	1009.82	1040.68	1065.56	1099.67	1120.57	1182.52	1192.72	1195.04	1223.1	1267.58	1325.23	1351.2	1382.81	1392.82	1387.02	1396.87	1426.8	1457.46	1473.44	1572.13
131	477.29	522.16	561.956	595.158	626.127	644.724	675.738	707.755	741.506	768.424	811.785	858.718	910.114	953.628	994.786	1026.83	1065.67	1082.56	1120.48	1154.83	1198.52	1221.7	1297.43	1315.08	1321.85	1358.9	1397.2	1474.96	1497.86	1535.99	1565.04	1568.44	1583.25	1601.73	1651.47	1675.14	1779.29
132	458.584	495.575	530.986	565.055	603.204	617.205	647.863	683.041	709.996	732.752	773.354	804.392	849.709	879.758	914.896	950.089	988.662	1001.45	1041.04	1070.09	1101.29	1127.04	1197.45	1207.04	1214.54	1249.17	1285.02	1350.11	1382.09	1421.08	1440.46	1445.04	1461.9	1496.03	1537.43	1571.71	1673.55
133	596.991	695.428	701.584	785.799	859.256	872.558	889.421	984.57	1022.11	1037.22	983.275	995.307	1003.47	1037.47	983.158	1033.52	1036.34	1032.18	970.268	986.7	983.549	979.629	978.584	978.586	980.158	983.737	1011.89	991.872	984.982	982.119	974.629	949.133	908.391	944.863	930.789	905.989	896.455
134	656.056	736.895	735.464	832.282	889.726	912.213	904.285	992.989	1021.95	1042.97	1009.62	1024.57	1032.28	1071.44	1044.05	1127.59	1148.39	1170.81	1124.54	1161.33	1177.74	1195.4	1216.62	1234.92	1243.39	1261.79	1292.32	1281.18	1291.09	1297.94	1288.82	1284.79	1245.74	1309.67	1305.08	1276.49	1277.2
135	591.175	667.11	655.67	746.59	833.895	863.47	877.665	977.385	1023.75	1046.66	1005.65	1026.82	1026.2	1067.56	1048.94	1107.94	1124.01	1154.53	1095.73	1116.38	1141.46	1131.39	1149.21	1146.85	1145.79	1154.92	1197.85	1172.97	1131.13	1127.74	1116.11	1115.67	1071.12	1118.73	1108.02	1070.97	1079.87
136	853.489	983.455	997.177	1123.34	1227.46	1264.98	1304.7	1430.67	1500.71	1539.96	1523.58	1556.05	1595.83	1670.07	1637.23	1769.36	1775.61	1795.41	1733.22	1780.63	1822	1842.3	1861.57	1926.63	1956.82	1985.01	2039.45	2019.2	2022.7	2051.25	2041.93	2025.22	1987.46	2075.14	2066.02	2058.94	2059.25
137	413.176	495.122	491.398	555.671	618.268	643.504	647.186	728.311	754.355	790.864	769.725	776.969	780.125	796.908	751.153	769.489	457.529	252.906	166.332	151.489	146.304	141.944	138.979	139.984	138.974	138.795	147.704	142.2	134.889	131.598	128.292	123.294	112.882	121.096	118.252	114.962	109.633
138	729.037	847.864	855.56	964.827	1035.55	1076.93	1107.61	1215.2	1247.52	1281.62	1119.78	537.125	272.506	216.957	186.403	203.097	197.097	193.426	174.653	177.682	174.193	171.963	172.705	177.636	171.602	172.04	177.98	174.094	172.108	175.551	172.605	175.494	164.284	174.73	174.58	175.679	170.568
139	560.3	655.958	666.022	764.086	834.058	865.484	885.505	969.491	1005.53	1017.23	962.596	840.937	716.95	653.248	549.881	469.671	333.347	252.35	202.008	193.991	182.04	176.457	173.805	172.343	166.912	164.693	166.469	158.883	154.227	149.93	145.092	140.889	127.906	140.426	137.084	133.401	129.634
140	607.738	697.933	691.767	772.294	835.529	842.331	865.643	959.941	1003.27	1010.33	865.022	618.055	487.947	464.465	420.199	443.862	442.592	440.205	412.617	429.793	435.075	434.929	433.026	449.517	452.152	467.653	482.937	479.941	478.081	479.495	484.351	485.795	469.456	509.327	503.535	506.655	508.931
141	483.398	563.986	555.926	638.948	688.332	698.736	705.319	788.714	805.181	823.247	783.225	804.154	819.365	863.22	824.258	898.066	901.467	918.453	870.604	899.06	894.234	892.607	895.44	903.176	926.453	944.734	968.555	903.47	807.934	740.552	718.107	700.662	670.959	700.368	678.467	669.231	669.143
142	896.931	1025.02	1036.81	1160.67	1280.62	1326.07	1372.1	1506.41	1553.27	1611.88	1571.29	1622.94	1650.09	1716.89	1680.14	1787.21	1825.07	1864.6	1815.69	1876.57	1886.38	1897.14	1907.95	1946.96	1946.27	1967.96	2024.26	2029.03	2043.26	2042.09	2043.74	2044.41	2003.44	2079	2084.05	2065.79	2070.07
143	938.236	1090.34	1109.36	1258.2	1376.71	1425.68	1478.11	1647.42	1722.44	1778.56	1753.84	1793.89	1845.07	1914.15	1844.27	1953.51	2012.16	2057.23	2007.56	2097.19	2137.57	2165.49	2195.71	2231.08	2253.52	2294.57	2391.08	2397.82	2434.2	2460.62	2487.23	2491.47	2435.3	2542.26	2563.91	2539.49	2554.47
144	1209	1341.18	1311.13	1451.51	1528.07	1554.04	1578.04	1709.07	1775.88	1807.58	1735.22	1769.05	1791.44	1853.53	1750.32	1867.38	1872.54	1863.96	1768.96	1782.12	1790.54	1780.39	1776.76	1777.7	1783.35	1784.05	1801.03	1768.13	1771.9	1776.44	1762.85	1742.99	1689.79	1767.59	1759.65	1724.58	1705.29
145	1060.41	1177.3	1160.04	1283.09	1362.64	1383	1382.4	1520.45	1559.19	1606.18	1534.31	1559.66	1593.48	1645.38	1576.07	1677.16	1684.85	1700.98	1624.72	1669.48	1686.79	1699.79	1695.15	1743.58	1756.4	1764.79	1812.02	1786.66	1790.68	1799.51	1796.65	1786.75	1735.99	1823.6	1832.77	1819.42	1811.77
146	575.878	657.675	652.351	732.895	786.584	810.027	825.821	908.289	941.179	947.722	912.037	920.765	926.274	965.555	925.468	985.229	993.278	1014.6	975.792	999.927	1008.98	1009.64	1002.03	1008.87	1021.48	1030.05	1046.33	1030.31	1024.27	1022.7	1015.5	1006.44	968.185	1005.27	991.81	981.893	968.012
147	762.49	885.157	886.803	1000.63	1100.21	1132.08	1144.76	1253.08	1302.23	1328.88	1276.41	1298.8	1306.66	1352.71	1310.26	1390.84	1410.81	1414.08	1344.83	1381.32	1404.64	1415.52	1427.69	1448.88	1455.86	1469.51	1489.7	1461.16	1464.32	1473.29	1464.4	1446	1406.92	1469.9	1461.25	1458.66	1449.05
148	684.837	807.639	816.022	917.553	999.099	1023.1	1040.18	1143.84	1178.19	1205.84	1161.39	1161.66	1156.12	1182.23	1127.92	1199.62	1196.41	1193.94	1132.74	1149.57	1158.5	1153.7	1155.22	1174.24	1182.29	1203.23	1224.34	1198.14	1207.25	1203.3	1191.89	1174.52	1137.6	1194.27	1185.28	1178.77	1168.71
149	786.455	892.239	883.574	986.361	1063.29	1093.21	1098.08	1202.03	1227.39	1243.19	1171.16	1176.34	1177.33	1210.11	1159.75	1226.65	1231.26	1229.05	1165.67	1190.17	1200.42	1194	1200.13	1209.56	1210.83	1221.75	1233.5	1208.12	1205.17	1184.59	1175.78	1145.21	1111.64	1168.73	1157.75	1144.19	1134.25
150	899.025	1031.55	1030.85	1151.2	1241.39	1256.73	1256.03	1376.39	1391.09	1419.58	1351.24	1371.76	1355.71	1403.37	1362.05	1464.62	1459.96	1460.49	1396.06	1448.55	1450.07	1473.2	1455.04	1474.78	1483.8	1489.5	1506.38	1492.83	1484.6	1479.13	1475.55	1461.61	1430.03	1469.25	1462.01	1457.29	1457.72
151	594.967	691.638	692.189	786.359	864.315	894.436	915.285	994.18	981.381	985.141	916.946	912.633	903.913	923.171	878.587	929.678	916.299	914.944	865.193	880.659	876.164	860.038	845.953	841.102	834.275	835.684	845.639	819.522	822.396	822.765	806.22	784.623	757.674	797.24	791.792	786.898	778.812
152	704.668	814.083	823.332	933.582	1018.35	1045.33	1056.57	1157.69	982.036	478.516	301.318	279.648	277.432	291.733	277.564	308.724	312.752	316.349	294.863	309.767	317.017	324.036	332.031	335.901	341.543	351.979	363.885	366.222	375.335	379.385	380.865	379.618	369.976	397.55	402.769	397.273	401.321
153	1029.24	1181.75	1187.04	1341.19	1451.69	1488.24	1519.57	1647.03	1696.66	1706.37	1622.37	1621.5	1608.44	1640.38	1565.58	1649.01	1645.92	1626.12	1536.06	1558.91	1568.68	1566.24	1556.11	1558.85	1566.51	1563.63	1584.5	1556.24	1538.63	1386.25	942.286	625.457	444.787	395.679	341.244	305.189	277.043
154	1186.16	1337.3	1338.19	1464.29	1581.02	1647.27	1685.65	1829.88	1899.82	1932.98	1855.85	1857.15	1862.36	1952.64	1891.72	2001.21	2015.22	2018.09	1939.2	1972.58	1997.06	1996.01	2022.88	2088.31	2109.73	2128.83	2140.91	2103.49	2110.14	2026.67	1795.78	1660.09	1492.6	1439.42	1277.12	1054.32	849.539
155	1113.73	1204.36	1189.79	1309.22	1457.9	1469.9	1453.74	1603.57	1654.07	1709.54	1676.77	1709.74	1765.79	1843.8	1766.37	1895.65	1896.02	1847.33	1791.47	1836.52	1844.99	1844.05	1777.32	1814.57	1880.25	1899.81	1959.77	1942.39	1917.21	1943.11	1957.8	1913.5	1835.42	1879.26	1699.28	1517.61	1359.56
156	728.57	850.268	865.599	976.183	1063.93	1080.81	1089.94	1023.03	632.249	441.542	383.841	382.952	384.608	402.775	383.963	416.449	421.506	420.428	400.884	412.462	418.038	414.292	411.767	411.272	412.265	416.633	417.645	403.903	394.434	380.304	363.955	343.357	317.042	324.021	310.214	294.619	280.393
157	908.285	1026.55	1001.12	1117.49	1188.15	1226.17	1240.15	1350.77	1392	1438.93	1397.93	1428.94	1424.54	1505.92	1455.29	1539.43	1547.21	1543.03	1485.96	1525.57	1529.62	1521.17	1538.31	1545.39	1555.25	1593.53	1638.7	1626.79	1627.04	1628.05	1619.86	1601.21	1546.98	1631.6	1615.85	1596.48	1589.68
158	846.908	983.394	971.086	1102.44	1204.97	1267.61	1314.66	1487.8	1555.01	1577.83	1548.56	1571.11	1602.36	1664.54	1606.02	1692.16	1757.57	1757.54	1693.61	1735.12	1768.56	1794.89	1832.1	1855.05	1896.84	1886.89	1892.95	1848.12	1799.76	1764.05	1790.12	1758.03	1674.12	1677.77	1562.65	1343.54	1036.97
159	563.728	668.419	672.813	757.939	828.988	864.241	895.789	980.699	1021.04	1034.08	1012.58	1035.39	1048.21	1066.36	1016.78	1096.17	1094.9	1115.8	1054.57	1093.46	1109.12	1124.45	1136.08	1145.64	1153.34	1162.65	1188.87	1166.82	1162.93	1163.54	1159.38	1144.36	1096.36	1158.52	1144.31	1130.23	1125.45
160	970.183	1088.54	1058.34	1143.96	1234.51	1263.41	1297.41	1400.97	1448.23	1482.9	1417.91	1463.72	1477.08	1521.71	1483.07	1579.84	1586.44	1610.21	1538.25	1578.45	1580.71	1591.33	1618.62	1643.83	1684.19	1696.69	1739.29	1760.47	1742.23	1747.23	1738.65	1730.4	1662.93	1742.92	1725.32	1687.08	1695.61
161	1016.98	1158.9	1130.14	1281.29	1394	1430.56	1467.08	1603.21	1671.33	1750.19	1717.39	1762.71	1768.03	1857.89	1781.37	1897.98	1909.81	2000.21	1905.93	1944.56	1969.89	1988.13	2012.73	2039.86	2080.93	2081.48	2121.63	2123.86	2119.37	2168.79	2172.86	2183.64	2121.91	2255.92	2271.23	2283.4	2305.27
162	1044.07	1198.04	1215.87	1351.89	1450.69	1467.33	1488.92	1645.62	1704.85	1744.13	1683.03	1724.53	1730.04	1768.73	1711.06	1810.08	1810.06	1816.43	1725.34	1763.42	1741.46	1733.67	1723.55	1750.98	1703.88	1555.25	1272.22	761.875	467.719	345.346	292.826	261.975	229.598	229.728	213.393	197.132	190.219
163	1115.14	1258.21	1249.18	1381.83	1479.22	1518.47	1556.53	1698.63	1772.75	1804.75	1749.58	1759.47	1689.6	1518.06	1106.52	970.666	895.096	865.121	806.994	808.584	812.334	805.526	795.217	795.404	794.373	802.254	816.04	801.156	800.147	796.485	793.224	785.006	763.023	801.39	802.121	790.745	799.763
164	762.941	875.323	884.823	1014.89	1105.2	1142.14	1158.56	1273.77	1333.74	1396.94	1382.09	1436.54	1439.72	1495.1	1442.84	1568.83	1569.29	1573.1	1541.33	1629.4	1673.29	1693.47	1690.6	1707.04	1687.61	1715.48	1768.41	1739.8	1773.73	1756.91	1765.66	1759.12	1729.62	1826.31	1865.67	1888.14	1876.67
165	937.845	1060.85	1068.05	1192.75	1264.47	1315.64	1356.21	1488.84	1559.95	1608.32	1572.87	1569.42	1569.18	1623.26	1597.96	1707.39	1735.55	1739.76	1673.36	1709.96	1747.24	1761.9	1753.43	1748.48	1758.62	1771.51	1810.29	1808.05	1810.65	1785.62	1772.43	1726.79	1680.01	1759.27	1719.76	1719.81	1722.56
166	577.211	692.188	690.065	793.795	843.048	879.86	906.435	1010.05	1051.25	1094.25	1056.33	1062.78	1107.63	1171.01	1123.26	1211.4	1234.31	1223.16	1203.61	1255.13	1273.69	1259.25	1332.73	1331.71	1365.44	1356.79	1393.82	1417.32	1398.72	1389.19	1388.99	1372.8	1375.51	1427.75	1446.72	1479.89	1481.66
167	909.603	990.9	971.273	1061.18	1150.16	1163.33	1187.66	1269.61	1274.19	1318.87	1252.37	1275.77	1283.71	1324.02	1248.5	1345.19	1333.98	1338.74	1292.1	1310.65	1339.55	1372.38	1376.94	1364.84	1384.95	1355.43	1310.08	1270.13	1243.13	1252.55	1210.28	1188.29	1141.49	1195.15	1176.03	1184.95	1163.23
168	897.538	1024.61	1031.68	1165.44	1226.51	1243.34	1270.26	1408.67	1438.58	1503.51	1422.82	1446.45	1484.8	1543.72	1525.2	1588.36	1607.85	1605.65	1575.88	1608.01	1598.36	1612.38	1651.84	1714.79	1717.53	1818.07	1882.63	1856.87	1891.56	1919.98	1998.75	1984.22	1900.49	2019.56	2005.81	2035.82	2075.04
169	1371.12	1514.72	1495.32	1635.6	1743.01	1754.66	1761.82	1950.05	2028.54	2099.86	1989.18	2022.21	2058.47	2177.38	2103.83	2239.87	2204.43	2227.69	2162.8	2246.43	2274.87	2299.2	2338.54	2375.57	2363.84	2343.84	2320.83	1998.26	1562.53	1180.5	889.52	700.85	578.797	551.317	512.237	474.543	450.297
170	1715.42	1888.45	1855.19	2054.63	2211.63	2231.68	2261.54	2445.61	2526.02	2551.94	2496.43	2552.18	2575.54	2656.46	2589.03	2726.43	2770.91	2773.63	2691.55	2716.48	2768.09	2779.02	2757.66	2799.3	2816.98	2825.96	2848.4	2634.15	2243.22	1837	1519.5	1269.52	1071.84	993.992	876.25	754.089	645.635
171	948.892	1057.79	1050.62	1193.82	1260.55	1289.85	1321.25	1434.07	1303.97	667.347	328.653	252.557	227.327	228.059	207.873	222.343	227.776	222.414	209.655	215.312	215.937	213.259	201.973	196.898	196.753	193.947	189.473	183.059	175.469	169.978	164.167	153.937	143.767	153.263	151.924	146.72	144.225
172	1311.33	1488.66	1509.41	1663.82	1784.68	1850.79	1880.37	2073.3	2180.51	2219.78	2153.76	2205.19	2223.56	2297.51	2218.67	2374.09	2393.25	2407.97	2289.95	2326.03	2352.85	2342.1	2377.13	2409.44	2437.48	2488.22	2526.84	2504.18	2529.14	2555.49	2544.61	2547.26	2485.19	2591	2581.62	2559	2562.84
173	1099.76	1281.24	1306.82	1492.99	1614.06	1664.67	1697.5	1851.12	1913.9	1927.46	1845.43	1845.38	1843.3	1882.89	1827.66	1978.29	2001.22	2023.67	1944.78	1992.94	2020.06	2008.11	2037.5	2068.75	2078.77	2119.16	2148.55	2110.22	2062.99	1594.05	1036.51	725.7	562.018	524	466.132	427.139	401.889
174	959.503	1076.74	1058.2	1192.88	1274.06	1304.14	1346.04	1497.58	1550.88	1543.02	1243.22	1164.19	1140.1	1155.82	1103.6	1170.42	1184.18	1188.02	1140.6	1177.92	1160.58	1158.3	1161.46	1175.28	1173.65	1187.69	1217.32	1222.37	1241.98	1237.23	1226.55	1196.39	1135.86	1206.61	1211.91	1189.1	1205.88
175	775.827	875.456	870.181	974.02	1053.6	1083.52	1111.02	1223.44	1271.05	1310.17	1265.42	1294.09	1314.5	1375.39	1327.47	1432.92	1466.31	1470.49	1426.1	1466.14	1484.19	1485.21	1510.8	1518.75	1543.15	1558.64	1593.86	1585.39	1578.19	1584.07	1570.24	1550.99	1496.63	1560.8	1560.03	1545.11	1547.08
176	1119.21	1261.38	1262.29	1436.63	1555.11	1614.52	1639.19	1786.4	1823.86	1859.77	1812.03	1822.8	1829.64	1891.35	1830.19	1953.78	1989.5	1983.55	1914.3	1964.23	1985.48	1997.03	2013.1	2035.45	2081.27	2107.54	2160.28	2138.7	2136.28	2047.62	1875.39	1741.23	1595.2	1607	1561.16	1527.22	1500.79
177	843.758	954.54	933.448	1025.69	1099.08	1117.57	1133.05	1233.25	1263.98	1294.88	1245.47	1263.03	1273.21	1317	1271.96	1357.6	1364.57	1370.92	1312.87	1352.93	1360.94	1353.93	1356.37	1363.48	1369.9	1378.23	1398.93	1379.4	1373.51	1351.72	1326.56	1289.69	1228.82	1268.65	1245.21	1226.57	1206.81
178	1264.99	1447.14	1445.45	1619.93	1759.62	1803.54	1854.51	2057.76	2151.65	2209.47	2158.36	2201.44	2239.64	2330.11	2266.81	2414.27	2428.03	2446.52	2355.37	2431.76	2452.42	2457.06	2458.24	2474.08	2483.1	2509.57	2550.94	2543.76	2529.3	2549.21	2536.9	2512.91	2457.65	2550.9	2529.7	2507.63	2493.62
179	1059.49	1202.71	1191.05	1299.28	1400.13	1433.75	1465.31	1585.31	1624.04	1636.73	1588.46	1604.92	1612.62	1664.26	1629.18	1744.83	1766.62	1774.78	1733.1	1768.44	1777.1	1781.23	1780.78	1802.79	1828.62	1864.22	1914.93	1876.64	1850.23	1823.04	1784.75	1743.88	1681.75	1737.49	1687.78	1657.01	1631.69
180	1417.78	1625.55	1642.38	1840.56	2019.43	2074.5	2116.54	2337.68	2435.5	2499.19	2452.89	2508.25	2539.58	2624.69	2550.13	2685.06	2686.64	2687.69	2587.8	2631.79	2646.38	2615.3	2614.3	2616.39	2597.66	2594.23	2487.73	2305.91	2200.78	1953.73	1572.42	1297.92	1143.06	1164.74	1147.4	1124.96	1113.3
181	1674.04	1887.83	1860.63	2059.95	2197.94	2219.05	2238.11	2411.79	2477.25	2527.4	2418.76	2421.84	2422.78	2475.1	2366.05	2523.34	2551.71	2553.84	2452.23	2502.78	2524.36	2511.31	2510.59	2527.79	2547.43	2577.52	2620.98	2587.39	2577.03	2572.9	2550.65	2524.66	2437.38	2529.17	2503.78	2432.22	2423.52
182	1265	1465.25	1461.73	1609.62	1731.71	1731.18	1762.43	1916.93	1937.57	1930.87	1807.1	1798.56	1806.64	1851.81	1762.77	1863.55	1847.57	1819.07	1711.79	1733.93	1747.44	1706.65	1710.28	1716.46	1731.62	1742.09	1764.72	1715.32	1679.67	1660.89	1627.81	1581.08	1506.94	1549.96	1498.1	1417.88	1337.02
183	1366.62	1541.76	1517.65	1674.94	1793.82	1810.41	1816.06	1977.27	2053.14	2099.92	2012.98	2036.49	2049.18	2120.51	2050.35	2166.07	2193.84	2213.23	2096.26	2160.29	2195.59	2213.95	2224.54	2230.2	2241.14	2266.87	2274.38	2200.62	2116.7	1917.57	1686.05	1521.03	1413.53	1430.31	1401.5	1361.48	1319.82
184	380.598	440.845	438	503.129	548.064	581.369	592.44	659.879	643.976	525.355	354.569	239.038	169.962	140.802	108.44	108.088	94.9762	81.0667	63.2048	62.281	56.1524	50.231	48.5833	46.8667	45.281	42.6	42.0048	35.231	33.5286	27.3476	23.481	17.6071	14.0262	20.1238	20.7476	15.6714	14.5548
185	555.07	648.982	651.468	738.633	802.718	831.873	849.514	940.898	989.01	1011	966.541	983.427	976.768	1002.14	955.147	1009.43	1018.46	1003.17	953.781	979.653	979.474	979.963	989.29	999.263	997.772	919.991	777.003	673.114	616.073	492.486	319.303	232.004	190.309	192.114	182.727	172.861	164.789
WT TMRM CsA
1	812.442	841.809	866.51	878.887	911.308	713.956	295.455	172.576	139.579	133.409	130.53	129.194	126.037	122.499	118.537	117.15	112.094	112.791	105.719	106.622	102.473	99.0308	95.2347	91.8986	94.9797	92.1886	94.6985	93.4604	94.071	95.9044	92.8398	91.1702	92.0043	92.851	91.0379	91.7383	90.9476
2	788.514	800.465	847.738	858.549	877.081	834.172	629.973	325.718	216.941	184.362	173.094	165.491	160.655	154.833	147.17	143.205	137.312	138.14	130.249	129.416	125.917	117.204	111.576	110.641	109.22	108.64	111.741	108.445	111.401	108.439	104.624	104.073	104.055	103.38	101.436	102.383	101.02
3	426.531	433.371	449.087	441.17	444.241	347.15	145.67	132.751	133.898	138.571	139.023	140.795	139.382	134.979	131.947	130.408	129.194	126.894	124.203	125.925	120.562	116.665	112.95	113.694	111.783	111.293	114.107	109.59	111.884	110.482	108.448	106.578	106.554	107.803	98.91	93.7664	88.2865
4	555.693	554.932	581.674	569.408	577.452	555.205	550.677	545.651	549.813	557.804	549.803	541.933	539.474	530.781	532.175	540.987	537.325	547.524	532.755	545.648	529.733	527.331	530.873	532.227	537.364	537.982	533.654	523.011	525.726	513.856	503.579	494.405	487.624	441.254	265.095	165.838	127.965
5	879.998	890.455	939.614	944.507	986.3	584.339	194.878	149.88	143.676	148.596	148.113	148.191	146.07	141.093	137.364	137.233	130.946	133.468	128.04	128.895	121.321	117.205	110.519	111.159	111.322	108.907	110.786	109.139	110.441	109.415	106.376	106.536	107.559	108.917	106.474	107.337	102.229
6	630.29	646.533	665.036	673.793	691.879	658.547	680.224	662.24	602.777	391.947	232.142	171.217	151.399	138.066	131.186	128.863	125.318	123.158	117.081	116.907	111.561	105.239	102.4	99.8263	102.844	97.8699	101.978	99.4604	98.4503	101.127	96.8081	96.0761	94.8017	96.8375	95.6879	94.611	94.0098
7	751.631	764.186	785.951	790.995	810.693	811.219	258.594	141.849	129.982	132.365	130.476	131.447	129.365	124.459	121.108	118.379	117.288	116.278	111.673	111.165	105.987	101.694	97.7866	96.3126	96.3391	94.5797	98.2905	97.2969	99.103	93.9269	96.0588	94.4477	94.1989	95.3899	93.3389	92.6134	93.9179
8	698.783	714.142	759.769	755.578	796.336	649.936	273.002	164.348	136.745	131.404	129.213	128.946	126.817	121.652	119.26	118.176	115.046	115.402	110.426	109.863	103.565	99.975	96.4337	94.6885	95.015	93.9456	96.4262	94.7935	96.2276	95.1306	93.3915	92.1593	92.2311	93.453	92.7093	92.9497	92.5033
9	900.148	907.704	933.697	955.452	950.45	889.325	451.28	181.821	128.855	123.988	120.411	119.654	120.179	114.48	111.844	109.785	108.108	108.651	102.416	102.831	98.1665	93.6893	88.2131	89.4545	88.0726	86.2251	92.3114	89.0053	88.9828	88.1604	87.6951	86.9529	84.7093	86.7327	86.4674	84.3745	85.9104
10	631.028	645.373	680	684.045	690.78	405.327	174.94	134.299	127.62	126.595	127.352	127.696	125.618	122.215	115.87	115.675	111.798	112.365	106.785	105.077	101.156	99.1391	92.7906	91.6237	93.5422	91.6589	94.4002	92.8822	92.9906	92.5857	90.0298	89.9203	89.2729	89.9052	90.0247	89.0365	89.5545
11	537.372	550.322	568.911	584.31	596.852	429.621	172.242	146.081	145.279	148.06	146.355	145.152	142.24	136.969	134.746	132.731	129.211	128.369	121.893	121.162	116.26	110.751	107.15	104.771	104.631	101.459	106.739	102.548	102.801	103.422	98.9652	97.3679	97.9893	98.8556	97.8374	97.6519	95.6594
12	701.487	721.259	747.51	758.162	768.499	465.005	166.096	144.271	145.332	145.507	146.921	147.86	144.935	137.733	134.846	135.552	130.378	131.053	123.778	124.139	120.561	113.676	109.211	106.617	108.138	106.637	111.876	107.369	108.262	106.405	104.523	104.62	101.372	102.318	102.434	101.332	101.126
13	673.543	700.544	717.233	731.535	743.528	703.404	618.596	399.634	240.243	180.23	161.225	153.078	149.439	145.48	139.698	135.152	133.442	133.779	127.537	124.549	121.109	117.466	110.05	110.093	107.231	108.535	109.029	108.087	109.689	106.169	104.154	103.574	102.719	103.745	103.938	102.828	101.559
14	1091.96	1122.93	1185.98	1203.5	1263.92	963.875	309.036	232.431	218.616	216.782	213.276	209.655	206.454	196.273	188.708	185.768	178.889	178.28	169.302	167.762	159.243	153.534	146.47	144.386	144.733	141.193	141.936	138.828	139.418	138.063	135.016	132.007	131.49	132.41	127.932	131.135	126.295
15	773.546	786.718	810.676	814.06	831.347	721.35	188.136	152.349	147.896	151.512	150.964	151.262	148.273	145.485	140.516	140.919	136.205	136.405	130.197	132.565	126.695	120.808	116.49	113.894	113.372	111.63	115.608	114.525	114.983	115.617	111.798	110.638	110.052	110.358	108.057	109.333	108.041
16	954.581	958.866	970.4	984.45	988.119	952.492	411.669	170.817	147.165	143.885	144.348	143.915	139.414	134.581	130.653	129.143	130.191	126.229	123.392	123.637	117.038	115.92	109.575	107.238	109.452	105.306	107.21	105.679	109.31	106.224	106.513	103.795	103.743	106.113	101.423	103.94	98.7092
17	493	527.065	558.339	557.397	552.68	513.35	305.269	156.172	128.042	124.829	126.142	125.894	125.274	124.262	118.944	116.657	115.145	114.921	110.18	112.226	105.133	102.895	99.1473	96.3148	99.1909	96.543	99.5938	100.081	98.6737	101.439	98.5123	95.527	95.5107	97.1512	97.3238	97.9073	96.4101
18	869.034	905.996	931.627	943.376	974.573	920.86	454.908	266.634	203.4	190.922	182.728	180.237	174.713	167.921	166.318	160.503	156.188	155.875	148.772	148.349	144.105	138.025	131.984	130.229	131.647	128.477	129.866	127.47	129.438	129.729	126.25	124.385	123.393	125.779	124.686	123.634	121.775
19	787.082	796.116	828.676	841.026	855.86	861.863	534.395	273.934	195.9	176.645	170.839	169.588	165.401	160.417	155.387	152.043	147.487	146.364	140.821	141.689	134.87	129.948	126.131	123.765	125.465	122.062	124.697	119.669	122.222	121.603	117.892	116.357	116.142	117.3	114.146	113.38	114.212
20	776.989	780.277	815.598	804.837	824.744	796.535	845.395	478.206	255.637	191.781	174.546	164.538	160.94	156.526	150.932	145.609	142.074	142.343	135.526	136.032	127.539	122.44	116.837	116.422	115.903	113.328	116.756	115.24	115.499	113.429	111.746	112.014	111.143	112.548	108.986	107.52	107.714
21	758.646	779.406	806.495	819.735	834.538	806.686	745.176	688.205	652.736	623.294	577.972	533.111	486.789	427.699	378.334	332.398	280.966	250.035	211.244	187.478	167.144	150.972	139.709	133.936	131.102	126.483	127.073	122.469	120.052	118.69	114.743	113.607	112.632	111.582	111.001	110.296	109.088
22	713.965	740.699	766.166	764.786	783.981	743.519	767.831	783.25	798.246	808.575	817	819.715	809.935	788.001	770.797	760.275	732.881	719.809	665.075	634.911	565.508	506.57	433.161	320.833	262.021	188.471	146.181	124.755	117.252	111.838	107.296	104.098	103.848	103.535	100.498	99.2002	99.0059
23	833.214	841.758	883.001	908.905	961.258	922.464	977.565	974.497	970.3	947.712	885.606	852.723	826.652	782.621	785.914	780.452	771.118	783.856	760.579	776.102	765.971	783.107	760.065	746.687	774.056	784.748	792.432	776.287	702.863	442.687	263.699	196.726	168.738	150.719	134.509	129.957	125.749
24	879.261	901.759	940.977	947.912	957.703	423.294	149.799	142.434	140.923	142.261	142.332	140.255	142.627	137.096	135.171	133.614	130.351	130.115	121.756	125.708	119.035	115.146	109.809	109.893	110.76	108.556	108.064	108.504	107.348	111.051	105.411	104.305	105.698	104.307	100.241	105.07	102.746
25	651.461	661.837	686.768	700.398	710.612	632.835	359.736	236.129	201.302	189.035	181.975	178.139	174.325	168.532	162.188	159.886	155.54	156.262	148.674	147.259	142.414	134.954	130.002	129.329	129.666	126.983	128.67	127.138	127.097	126.79	122.125	122.663	122.289	122.17	120.528	118.941	118.388
26	675.826	690.508	726.489	739.809	757.141	702.487	690.806	668.546	645.6	623.423	600.718	574.308	545.29	517.998	480.125	440.66	384.663	339.043	283.799	246.733	203.492	173.911	147.928	136.888	129.004	122.201	123.447	117.599	118.393	116.798	113.933	109.92	107.396	107.725	104.79	106.517	103.174
27	1008.8	1029.63	1060.31	1046.5	1061.16	985.332	992.128	1006.99	1023.27	1027.14	1019.22	1019.78	1016.52	1003.15	1013.06	1038.35	1036.17	1061.21	1043.08	1072.96	1061.36	1051.08	1041.39	1043.94	1065.77	1058.84	1069.13	1031.69	1013.83	932.455	457.066	204.767	148.122	133.731	125.752	123.396	117.078
28	821.198	833.231	844.601	841.347	853.461	789.472	729.649	711.403	691.653	692.649	693.767	678.711	669.279	659.309	647.739	641.604	631.991	643.262	622.432	648.215	630.631	634.214	633.846	613.667	627.898	626.311	636.818	609.988	617.404	607.677	588.625	571.428	557.552	521.523	476.805	444.597	394.569
29	844.943	870.916	897.767	907.476	921.099	880.523	911.881	923.524	907.705	909.371	898.841	910	921.545	918.13	918.369	939.505	935.105	953.915	930.849	942.725	930.589	926.435	915.291	913.676	933.092	932.054	946.749	940.29	959.574	962.195	942.292	933.475	946.798	937.009	907.757	900.439	875.667
30	576.086	587.386	603.264	607.532	629.647	480.017	189.502	155.226	145.998	146.28	144.271	145.672	146.384	141.319	137.617	137.483	134.027	134.095	128.56	128.501	125.14	120.024	113.971	114.347	112.692	111.655	115.229	112.398	114.273	115.655	114.204	111.772	107.739	111.907	110.001	111.296	109.071
31	597.302	606.498	621.132	623.532	630.496	579.603	430.22	233.695	181.024	172.081	168.601	166.801	165.71	157.193	155.036	152.629	147.012	147.381	141.293	143.525	135.871	134.785	127.476	125.503	125.789	122.392	126.314	121.96	124.577	125.328	121.144	121.642	121.524	122.622	118.455	120.592	116.432
32	614.281	620.5	645.601	660.073	675.461	575.076	323.958	179.011	152.694	151.351	150.197	149.472	149.659	144.72	141.266	141.574	138.872	136.825	133.257	133.528	128.291	122.07	118.961	114.035	117.94	114.474	118.875	117.348	117.967	116.906	116.002	115.15	114.703	113.676	112.031	111.743	108.406
33	684.345	694.177	722.914	736.242	741.303	705.958	715.368	708.49	702.652	703.27	697.185	699.72	706.848	711.741	708.852	722.837	734.902	761.766	758.076	778.402	778.52	769.931	778.733	776.822	789.337	793.57	819.139	826.842	842.926	846.758	851.304	864.957	901.276	920.799	914.975	904.939	863.098
34	692.57	693.264	701.186	719.12	734.701	705.784	656.098	477.38	275.505	186.455	157.515	149.78	145.592	139.443	133.491	132.486	129.896	127.738	123.112	124.241	119.604	113.279	109.283	105.102	107.451	103.137	108.285	104.794	106.844	105.752	104.421	101.996	102.119	103.429	101.033	100.821	98.5476
35	541.323	550.184	575.216	569.795	576.631	536.012	572.622	597.638	612.005	626.905	634.341	655.046	664.576	663.983	663.851	676.834	675.228	690.049	666.414	688.427	675.881	678.578	694.261	691.248	698.841	696.011	710.983	703.761	716.493	728.681	725.837	730.252	749.526	754.68	753.501	766.529	752.844
36	602.574	614.649	640.692	642.147	650.919	607.322	644.261	660.856	670.683	680.738	680.748	692.171	695.336	686.189	687.884	698.713	692.866	712.289	694.569	706.997	691.638	691.696	702.867	707.894	718.635	722.527	723.09	720.726	742.993	744.751	740.953	734.634	761.825	766.612	757.383	774.134	759.953
37	911.244	935.607	970.26	951.885	971.168	945.284	977.814	969.348	953.013	946.611	941.126	946.711	951.038	934.14	934.899	950.513	955.951	963.193	953.699	966.109	945.136	953.751	951.941	949.737	965.833	966.002	978.057	969.259	999.699	992.928	949.41	923.455	875.755	725.596	385.988	244.889	189.641
38	685.181	696.505	744.755	729.761	734.742	644.44	211.572	161.754	152.664	152.976	151.909	152.105	150.305	144.487	141.424	139.839	135.629	136.414	130.377	131.022	126.845	122.697	116.428	115.234	115.91	114.205	115.124	113.382	115.801	115.606	112.158	111.381	112.224	112.734	112.403	111.349	106.729
39	833.109	855.125	885.53	896.049	935.06	904.883	899.993	869.464	837.391	828.181	796.531	795.755	832.409	835.153	835.204	860.075	859.301	880.559	888.343	890.051	871.16	879.67	900.841	893.738	911.316	909.273	946.225	942.716	991.423	1009.28	1028.07	1056.35	1102.76	1118.24	1129.55	1159.44	1167.79
40	877.385	895.553	915.489	924.504	944.018	911.414	942.967	967.534	961.777	975.347	1016.45	1050.64	1070.39	1059.78	1062.33	1082.31	1071.3	1097.82	1067.75	1091.99	1064.43	1060.99	1063.19	1091.62	1123.95	1135.47	1172.3	1167.24	1194.12	1203.94	1172.66	1197.97	1257.54	1284.98	1279.69	1289.5	1291.07
41	1044.83	1068.19	1094.63	1094.46	1102.35	767.352	224.919	176.319	167.554	170.131	167.458	167.101	166.028	160.231	157.856	155.461	150.051	151.2	144.976	144.211	138.007	135.899	127.303	124.912	125.258	123.761	127.162	123.497	125.451	124.578	121.805	121.568	118.09	121.483	119.895	117.073	118.641
42	840.246	884.612	928.755	941.454	933.683	929.99	950.347	918.776	873.82	842.378	798.601	756.966	714.872	654.217	595.35	541.483	471.325	423.04	351.522	323.576	285.7	260.833	242.129	226.004	221.301	208.012	202.81	193.832	192.958	183.463	175.859	171.151	166.658	163.031	157.538	155.806	146.073
43	921.864	935.139	971.289	983.406	1009.09	933.3	969.193	1002.14	994.411	990.317	986.176	987.673	992.004	985.854	1004.16	999.213	1013.31	1031.04	1033.19	1062.27	1029.51	1016.09	1005.02	1006.36	998.649	940.237	882.062	717.662	454.345	284.343	213.819	182.959	172.265	162.852	151.881	150.283	142.387
44	668.885	676.74	722.268	766.479	762.883	423.307	152.004	129.377	122.903	125.247	125.887	126.933	126.029	121.073	119.857	118.571	114.842	115.95	112.095	113.477	109.946	105.31	98.9643	97.9539	94.9839	94.811	98.6508	96.616	97.9495	97.0876	95.4581	95.0146	95.4765	96.9997	95.0048	93.8416	94.3694
45	1026.35	1029.02	1088.78	1066.25	1098.66	1079.1	1121.15	1176.42	1182.22	1219.32	1233.52	1276.88	1290.45	1300.11	1353.47	1395.24	1404.86	1484.54	1490.47	1565.29	1547.97	1578.99	1629.55	1634.02	1662.62	1689.81	1731.48	1744.79	1840.96	1908.8	1902.44	1892.21	1963.41	1988.76	2007.52	2051.53	2024.88
46	859.679	876.396	910.31	918.209	955.126	525.62	194.433	174.784	166.717	170.101	166.211	167.761	164.837	161.655	159.463	158.194	152.245	151.523	145.993	146.639	139.711	133.779	129.919	126.617	128.822	124.32	125.024	124.057	124.801	125.359	122.589	118.766	119.419	117.398	115.704	114.417	112.918
47	568.319	566.584	636.648	606.434	655.019	481.659	288.663	163.083	143.407	144.38	143.855	143.786	141.267	137.554	137.636	132.46	129.966	130.927	123.99	123.435	121.978	113.21	109.287	107.218	105.849	105.226	106.775	105.985	103.894	107.181	102.995	101.062	102.512	101.404	101.876	102.265	96.1665
48	854.462	869.751	922.366	927.485	931.899	579.024	177.93	146.439	143.842	145.032	140.336	139.827	140.526	135.859	135.205	131.745	129.399	130.135	121.299	124.533	120.592	115.352	108.373	107.961	108.032	106.929	107.526	105.566	107.146	107.679	104.251	103.206	103.994	103.719	100.168	100.575	99.3601
49	492.383	494.557	504.525	504.131	523.014	443.698	426.71	410.367	411.017	396.143	397.925	406.019	401.502	389.316	390.192	392.811	382.442	373.748	350.465	337.684	338.642	343.777	333.8	335.679	349.586	340.159	356.444	346.183	349.995	353.806	344.696	350.52	356.751	358.234	362.678	351.785	363.086
50	443.62	438.687	451.923	464.397	479.646	405.882	406.614	404.137	385.2	373.618	371.07	376.093	369.634	362.383	366.12	364.382	363.314	368.994	374.375	379.674	393.353	406.932	396.477	397.324	403.666	407.07	411.886	417.772	415.89	417.243	420.567	422.566	415.713	422.071	434.568	430.086	434.233
51	536.124	548.759	569.515	582.83	599.343	519.282	526.715	526.172	521.603	504.523	494.822	491.37	490.505	473.246	483.673	492.428	499.596	501.792	491.356	487.823	490.217	497.462	489.411	491.644	494.917	500.893	504.588	501.448	506.984	506.843	506.818	513.244	519.96	524.823	531.634	538.531	555.233
52	494.348	504.327	519.391	525.345	555.816	490.06	488.636	489.911	504.868	497.665	497.068	505.132	499.737	501.862	505.894	511.567	503.238	504.689	499.776	495.353	493.885	487.03	491.257	492.791	483.174	474.742	472.638	466.303	473.271	467.696	470.768	471.462	474.509	482.529	486.041	490.173	500.61
53	599.366	605.309	621.975	633.653	660.108	593.617	599.693	605.168	610.686	600.799	596.452	594.318	600.391	596.494	595.071	592.645	588.133	588.395	585.532	569.375	577.866	579.737	574.523	571.051	569.457	583.931	584.092	571.877	572.169	565.896	562.9	565.598	564.633	572.945	581.166	588.08	591.607
54	628.087	638.905	659.287	670.326	692.346	618.206	627.017	604.521	612.615	599.569	598.361	592.092	594.994	584.63	586.842	584.528	586.666	586.755	583.367	576.978	573.049	579.303	574.089	580.087	582.638	585.125	585.463	579.696	580.405	572.56	573.448	573.792	583.921	591.571	604.937	607.52	615.913
55	574.737	584.395	595.14	606.383	635.718	572.3	565.95	548.758	547.439	509.066	501.353	495.321	495.061	487.289	473.748	475.148	472.528	481.114	468.631	456.283	455.656	458.321	450.746	446.979	460.863	465.547	463.193	462.752	467.741	464.787	466.921	462.22	475.406	483.667	490.416	482.788	499.931
56	676.811	684.648	704.733	718.223	742.543	667.059	666.834	649.74	655.73	630.268	620.648	624.787	618.669	612.886	607.697	599.284	602.312	607.266	605.862	600.525	590.324	600.754	602.544	603.954	599.975	595.722	598.257	599.601	609.772	599.515	609.38	607.627	609.737	617.355	626.943	634.17	653.061
57	632.966	637.033	654.599	663.23	685.11	606.637	610.218	588.744	594.868	586.723	576.012	587.125	592.485	583.911	582.598	580.93	574.559	581.298	568.863	567.219	569.992	573.294	563.247	564.989	574.301	564.808	566.547	568.617	568.359	568.317	575.618	571.302	575.87	569.565	575.606	591.665	606.374
58	642.331	653.823	670.713	684.381	707.614	620.452	630.26	616.852	638.426	625.466	615.425	616.275	620.213	608.147	603.392	595.224	595.338	591.77	580.599	585.368	573.828	576.539	578.52	588.928	583.375	584.3	585.312	578.561	575.992	580.851	584.348	582.204	582.037	593.524	608.001	615.517	626.325
59	814.699	820.515	825.197	825.338	856.293	788.459	796.056	764.796	770.306	745.284	730.203	707.57	713.013	693.865	687.994	683.109	690.991	698.238	692.547	688.522	681.495	685.638	681.997	671.811	681.775	673.784	661.744	663.926	667.085	656.304	647.974	657.486	669.34	671.116	682.25	677.492	690.584
60	414.926	422.423	428.882	432.9	450.866	376.594	375.53	356.143	355.971	336.105	321.19	303.919	306.834	312.7	315.022	317.21	320.117	320.705	324.861	320.431	313.05	320.252	329.545	334.397	336.497	347.107	342.976	339.393	328.779	328.116	326.864	333.433	325.712	331.523	332.633	336.269	337.688
61	404.813	414.82	434.815	434.316	444.147	373.121	364.492	355.426	354.066	345.622	340.352	338.24	340.277	332.49	333.885	328.987	330.034	336.816	335.411	334.521	331.866	330.824	332.84	336.09	341.842	334.396	335.29	339.091	340.077	342.935	343.762	340.284	348.278	348.919	363.553	368.755	376.733
62	564.48	577.085	599.521	594.983	605.338	532.309	527.299	512.083	507.663	499.949	491.802	486.206	491.09	474.02	478.566	484.957	484.182	484.094	477.17	475.805	477.996	478.824	477.208	479.494	483.463	482.845	485.638	480.072	480.381	482.671	494.209	491.834	492.945	493.288	496.195	498.244	506.205
63	712.165	718.977	730.105	740.367	769.812	700.035	694.163	673.029	658.386	658.231	645.003	643.06	637.727	619.114	633.013	638.149	640.513	637.424	635.079	617.345	607.457	622.759	623.335	615.17	630.11	630.515	633.293	633.85	637.317	631.237	617.402	622.319	634.92	651.462	653.854	648.613	654.463
64	499.741	510.093	527.52	539.615	542.833	470.183	453.364	441.471	444.653	426.031	405.532	404.426	407.919	404.309	409.814	407.221	413.171	413.561	399.653	393.324	391.725	404.098	401.439	403.302	401.546	407.224	406.907	402.801	413.716	416.496	419.44	424.591	425.983	434.42	443.69	450.097	454.776
65	680.348	693.492	708.124	708.813	730.361	676.216	675.032	656.69	669.76	648.944	652.022	657.243	662.511	651.973	653.254	651.209	648.524	658.351	650.113	645.149	650.366	659.409	654.015	663.042	666.527	663.113	663.047	653.949	660.676	644.141	643.22	638.006	646.619	657.44	662.19	672.168	686.332
66	787.247	801.853	814.702	825.399	857.172	802.459	785.285	763.324	745.345	717.847	703.627	699.809	690.715	670.408	665.738	664.798	661.824	668.461	649.638	648.806	638.444	655.412	657.901	656.077	666.237	655.214	647.557	636.895	626.753	620.49	614.497	613.228	616.284	623.213	619.648	632.131	644.277
67	585.584	594.791	610.354	610.422	629.576	559.892	558.144	531.707	541.974	524.182	520.687	514.667	529.236	531.079	531.681	519.694	518.231	517.514	516.149	509.544	518.135	508.329	505.578	525.075	538.862	536.246	544.108	533.14	533.724	538.086	548.732	544.899	549.158	563.223	567.864	561.302	558.05
68	625.1	645.068	668.754	674.718	701.4	647.511	626.986	613.426	626.458	608.124	605.003	598.067	589.19	575.463	576.417	575.951	584.95	590.083	584.332	596.15	591.71	588.812	592.71	592.553	591.959	611.843	602.79	594.958	602.46	589.922	599.436	611.172	610.103	618.984	642.032	639.584	660.951
69	499.615	507.145	518.314	532.621	553.173	491.226	485.789	473.993	477.264	462.529	457.496	452.966	454.517	446.217	448.702	446.336	445.507	443.445	444.048	450.144	444.352	449.617	446.136	445.679	455.095	463.065	468.582	473.825	474.518	472.71	482.703	484.39	486.518	493.419	505.759	513.927	531.015
70	713.459	739.506	769.724	785.787	816.101	754.981	755.519	743.105	748.569	740.374	714.592	713.203	711.94	699.405	697.772	699.094	698.897	704.625	711.669	706.975	691.055	697.821	693.244	685.763	688.475	683.838	677.768	675.088	692.478	685.808	703.996	698.668	700.842	714.417	722.285	722.953	746.106
71	492.296	496.056	506.201	508.709	524.375	459.595	462.258	457.833	460.167	442.491	435.085	436.854	435.385	425.373	424.053	419.822	416.608	425.102	419.928	422.868	422.837	422.592	417.459	423.443	432.701	433.39	435.545	432.194	436.171	435.56	439.222	435.506	436.047	435.212	439.867	445.497	448.772
72	508.412	513.386	534.235	535.37	552.802	472.992	469.669	461.083	473.605	463.556	455.445	450.232	453.032	440.191	440.771	439.315	441.394	441.552	442.744	441.067	455.499	454.537	460.124	464.283	467.756	465.108	467.07	459.914	457.451	460.709	466.811	467.86	472.712	484.263	491.062	497.225	511.791
73	787.465	778.895	783.441	793.508	807.645	739.134	745.829	720.558	724.752	707.243	702.536	707.332	707.3	691.965	696.23	703.421	696.31	702.83	683.431	678.108	676.93	686.442	704.296	696.727	695.56	696.741	695.928	696.62	697.372	703.32	708.448	702.763	699.86	727.46	748.257	744.056	745.878
74	509.478	516.896	524.375	531.164	551.533	483.797	490.493	477.734	479.031	472.289	470.159	468.818	472.344	466.705	473.821	467.243	468.277	469.77	462.879	462.838	456.685	459.906	458.168	455.339	458.095	465.441	460.279	461.586	463.759	461.46	463.74	466.977	469.524	476.011	484.034	488.49	496.009
75	507.818	528.462	536.705	566.579	575.441	520.555	506.072	495.372	499.044	482.255	488.363	481.412	474.202	475.31	475.239	471.46	481.576	490.605	490.906	503.356	504.675	508.027	509.216	505.676	506.397	502.928	508.035	508.331	514.976	509.283	514.123	514.4	524.285	524.654	527.443	539.584	557.983
76	430.095	439.457	449.921	455.144	469.977	404.105	399.516	395.332	394.493	376.995	376.179	367.579	360.33	348.19	348.969	347.33	350.727	347.583	347.974	341.554	338.795	344.217	345.492	344.177	346.7	346.084	347.062	352.851	352.495	354.205	357.514	361.021	362.663	368.308	376.013	378.396	388.333
77	686.586	712.147	730.009	749.128	777.412	709.482	707.464	684.501	660.762	636.527	615.715	606.02	613.352	592.358	609.635	600.114	606.232	611.145	601.584	599.049	614.276	612.566	609.686	620.086	623.261	618.274	624.285	619.188	616.34	618.471	625.452	620.167	639.332	644.372	652.83	661.879	671.448
78	481.68	491.014	498.033	503.805	525.884	454.286	442.943	432.927	433.413	419.926	413.696	413.198	413.5	399.143	398.053	401.2	405.042	404.138	396.807	397.573	398.662	406.689	409.379	415.685	425.01	425.44	429.838	418.82	418.765	422.347	428.89	435.283	433.088	436.611	440.42	447.45	457.151
79	572.19	586.211	612.643	617.142	644.79	575.509	583.713	555.438	564.066	549.218	546.665	540.158	530.161	522.029	508.18	497.494	516.391	544.277	543.352	551.611	548.838	563.465	569.965	572.993	567.163	554.184	548.184	553.029	557.659	558.417	571.29	566.919	569.88	580.918	597.492	607.39	620.465
80	406.045	415.12	425.112	433.962	447.229	382.05	383.345	375.358	373.32	359.492	354.594	349.699	339.596	329.11	317.038	323.617	323.273	330.21	321.126	324.75	328.559	329.882	334.892	336.837	342.162	340.785	336.547	332.687	333.262	327.459	321.554	320.5	322.781	328.98	344.544	351.329	357.573
81	367.109	374.721	381.663	387.264	406.086	337.247	332.813	324.872	327.349	316.829	312.31	312.567	315.389	310.082	308.898	306.294	308.929	313.71	311.928	314.55	316.377	325.25	327.748	327.494	332.095	337.099	337.236	337.16	338.819	335.475	335.316	334.738	340.248	344.965	354.273	361.36	369.959
82	556.908	562.104	575.107	584.151	602.143	531.908	537.492	517.586	518.652	508.902	504.116	496.37	503.668	494.935	489.634	475.776	487.545	487.178	480.97	474.276	474.965	480.514	477.838	480.102	486.894	489.405	504.662	497.453	520.431	519.425	506.915	504.564	514.841	518.841	529.768	532.318	536.642
83	504.989	521.451	525.555	543.3	558.606	492.3	498.429	490.282	488.128	474.824	463.307	456.264	467.586	458.035	465.575	454.145	457.222	449.819	447.116	444.5	430.921	439.573	430.15	434.156	438.861	439.369	442.025	437.772	450.72	446.908	442.353	442.524	443.513	458.891	464.335	459.258	471.178
84	476.876	486.876	500.657	513.308	532.415	475.006	471.125	461.709	464.549	455.199	446.474	445.38	444.093	432.51	426.303	423.401	414.25	410.395	404.351	399.388	398.444	405.561	396.969	394.374	401.369	402.88	405.859	402.017	399.858	394.499	398.161	400.098	399.32	398.773	404.373	410.75	425.559
85	495.909	508.557	532.872	543.477	557.694	492.911	501.894	492.495	498.706	488.239	481.555	481.482	478.626	471.686	464.896	460.23	469.001	473.957	465.665	445.529	441.413	449.896	447.651	452.644	457.362	463.192	468.122	457.769	458.795	458.42	456.934	460.997	465.149	466.494	463.665	462.054	477.948
86	409.858	405.382	407.022	406.913	402.674	384.375	383.362	378.902	384.051	380.272	392.865	391.568	395.969	406.679	412.037	411.462	416.432	413.774	417.93	418.45	417.937	414.597	428.613	434.388	429.422	431.962	436.156	450.966	459.861	466.939	473.016	467.198	466.438	467.136	471.726	467.298	467.656
87	278.845	282.1	286.678	282.01	282.141	265.073	256.29	258.874	261.556	254.08	263.582	262.748	272.617	276.107	277.334	283.584	293.231	284.366	294.171	297.238	299.128	291.753	304.014	323.244	313.599	328.043	322.008	333.002	340.042	340.912	338.426	333.067	333.085	341.552	346.169	348.767	350.318
88	519.287	509.328	506.371	505.788	502.716	490.038	478.673	483.915	482.302	466.581	480.394	484.999	493.804	499.007	500.757	507.728	515.627	503.066	515.435	510.637	517.395	517.154	533.904	530.088	517.191	519.101	528.722	538.848	544.17	554.393	562.296	547.573	546.137	548.333	549.561	542.547	534.084
89	676.221	679.877	680.558	658.07	664.097	659.658	656.727	656.882	652.867	648.224	661.267	665.632	685.392	697.555	683.795	689.628	710.452	701.212	697.682	704.983	701.891	698.311	715.196	726.139	708.545	722.313	734.417	733.572	729.24	730.719	728.359	733.613	726.206	752.863	758.68	762.922	759.434
90	1149.68	1148.7	1143.97	1127.32	1115.27	1088.59	1049.18	1030.02	1046.22	1006.52	1011.05	1001.39	1024.26	1013.22	1025.61	1009.28	1023.05	985.61	997.38	977.152	974.983	966.974	998.872	992.362	971.024	963.905	988.525	1010.67	1006.55	1003.35	1015.06	1013.66	981.063	966.495	953.659	943.121	969.779
91	724.392	722.113	719.817	733.203	734.455	716.07	723.523	729.569	730.397	704.024	721.212	717.924	727.078	740.988	734.748	739.63	758.415	751.65	758.062	756.887	768.395	758.374	780.492	767.696	761.827	760.987	769.682	793.323	799.135	791.961	791.628	772.163	779.761	796.336	810.629	821.659	834.01
92	736.287	736.308	735.928	745.273	741.372	713.652	718.412	706.035	706.724	696.126	707.481	719.564	735.063	745.503	752.107	765.959	763.757	761.528	750.271	745.53	756.791	754.557	774.967	774.396	753.719	762.452	763.448	769.151	787.811	810.918	826.943	822.742	831.165	828.339	836.891	835.534	846.142
93	287.993	284.211	283.602	282.616	281.589	266.201	260.661	258.843	262.158	257.207	262.155	263.773	267.9	275.043	281.534	280.988	287.174	284.694	286.287	287.62	288.272	288.609	298.985	304.203	300.81	303.573	307.47	319.451	323.493	324.81	327.181	322.768	322.563	323.837	328.996	330.935	334.029
94	337.411	336.732	337.229	340.934	344.351	333.877	331.766	329.509	328.261	318.132	325.092	327.104	335.936	346.26	358.642	357.834	357.411	350.529	347.707	343.401	349.03	348.246	366.179	370.116	367.527	375.822	378.718	386.284	388.766	394.187	403.888	388.547	386.678	393.065	400.053	404.201	408.027
95	303.81	300.019	299.724	307.592	310.98	291.073	273.733	271.265	275.661	268.47	276.085	278.382	286.775	294.577	292.805	283.983	284.442	285.976	287.615	285.461	287.433	286.569	300.151	305.842	294.459	298.21	308.722	318.494	322.279	325.63	320.465	323.684	320.959	318.869	317.773	313.251	312.995
96	784.687	802.688	785.194	756.158	798.968	787.878	781.718	763.802	778.916	772.826	792.135	798.633	795.851	815.421	819.846	797.978	822.092	795.285	807.556	824.262	814.719	804.215	818.268	824.176	837.5	856.528	849.464	863.283	836.179	845.682	812.445	800.209	792.235	801.572	836.293	796.526	856.347
97	561.165	555.362	554.134	547.524	546.043	528.764	518.515	518.138	520.87	508.257	521.763	530.268	536.488	546.343	546.67	541.552	553.653	549.707	554.494	552.871	548.713	541.698	553.344	565.941	565.8	563.621	582.46	597.86	603.958	616.641	619.341	610.385	600.613	599.13	594.255	600.686	601.275
98	803.414	795.152	804.239	821.255	810.292	795.043	772.329	755.976	747.313	752.368	773.248	762.496	785.342	777.297	784.983	780.209	784.515	771.993	769.822	776.847	779.173	746.817	801.319	818.991	804.468	822.406	841.223	856.111	880.515	883.299	896.734	889.931	903.326	911.697	942.178	935.614	957.786
99	1034.75	1024.69	1010.21	995.853	1019.44	1041.11	1024.85	1010.7	971.7	943.057	970.528	976.464	957.761	963.721	979.941	961.379	974.824	876.309	859.757	826.954	857.538	857.845	892.29	901.495	881.769	891.973	901.49	925.459	949.087	966.826	983.004	984.087	970.51	994.186	962.135	962.292	964.898
100	877.331	873.906	894.904	885.42	900.726	877.863	877.467	866.518	867.503	864.946	899.049	886.271	893.185	899.761	915.957	924.092	935.253	930.797	930.591	943.632	966.08	955.547	993.269	990.331	962.202	973.472	1014.7	1029.79	1025.09	1025.47	1035.67	1033.25	1042.32	1054.71	1080.19	1077.04	1083.1
101	700.456	689.884	702.073	688.767	692.251	677.127	656.905	652.717	648.984	661.611	665.497	682.173	712.123	741.208	763.731	752.515	774.921	740.549	739.872	736.238	738.599	729.773	767.331	771.109	783.988	784.961	773.7	807.628	839.138	848.602	850.352	853.637	817.507	871.009	855.131	844.542	853.15
102	573.899	589.903	597.155	582.001	576.495	565.774	547.894	552.232	548.385	525.834	545.682	577.098	585.353	586.156	593.342	600.775	610.807	602.71	589.372	606.084	588.979	597.242	614.345	617.904	619.662	591.091	598.634	635.663	639.609	641.059	629.997	637.37	626.435	620.737	664.714	662.489	655.463
103	786.347	801.904	786.104	783.319	781.709	766.96	770.539	756.95	776.615	763.253	762.484	781.842	800.141	817.543	818.549	816.154	834.888	808.019	813.826	827.201	812.638	814.809	848.075	846.865	834.808	855.747	867.384	903.322	905.793	924.604	912.088	888.755	900.706	895.617	900.633	911.778	929.419
104	519.42	509.085	502.897	502.385	484.915	461.986	446.917	446.387	455.115	457.581	460.668	469.64	482.746	499.162	492.237	479.63	498.815	491.138	484.881	490.461	485.341	491.787	502.222	489.872	490.971	511.064	525.553	546.411	515.522	528.7	521.228	526.675	517.55	517.053	517.935	507.729	512.17
105	491.115	487.604	491.456	476.473	492.107	480.783	476.136	468.298	466.114	463.783	498.552	518.818	524.704	532.857	535.63	516.452	527.654	517.763	517.064	520.176	519.738	520.292	532.854	529.161	526.154	533.246	535.616	563.099	568.691	586.548	585.434	586.614	569.88	570.282	576.289	578.707	584.8
106	794.767	788.387	784.785	789.823	789.426	770.847	763.438	754.833	755.187	746.22	748.075	749.833	753.422	773.792	782.11	779.012	801.362	781.311	769.732	768.069	770.14	781.64	816.796	820.59	814.764	820.811	828.796	861.164	882.919	893.713	894.107	883.679	879.702	885.899	905.186	907.621	916.787
107	624.16	624.328	607.066	612.304	620.025	605.253	589.023	583.956	575.391	564.236	566.503	580.44	599.502	595.072	597.444	585.306	608.373	597.126	611.888	602.747	616.738	621.044	637.793	653.457	640.105	651.667	661.434	669.3	648.867	653.779	672.914	644.387	641.054	654.397	651.68	656.823	650.396
108	663.33	655.12	648.576	641.65	625.529	603.226	606.351	610.471	619.538	626.309	619.206	609.648	621.054	639.451	633.527	622.169	642.685	623.099	640.984	647.145	640.101	651.396	672.036	671.774	674.71	682.912	696.209	708.812	720.566	756.162	741.857	723.997	721.548	706.429	724.77	714.386	722.626
109	499.219	488.277	495.347	486.719	477.399	461.009	455.604	447.078	445.293	438.081	460.213	452.503	468.184	472.754	472.388	459.342	474.537	466.737	473.44	478.879	482.166	475.207	497.757	500.485	492.085	496.368	494.608	525.066	517.143	519.193	527.896	512.894	513.028	511.062	503.388	507.299	519.731
110	610.772	601.085	599.095	593.337	602.8	596.946	591.669	582.35	581.456	567.445	579.329	585.798	596.165	614.743	616.666	612.821	617.199	605.342	590.874	599.861	599.858	603.492	623.581	622.857	615.598	620.079	627.52	643.724	651.767	653.744	660.052	654.512	641.973	638.498	645.624	651.609	659.414
111	460.35	456.823	458.545	454.155	452.04	437.788	424.258	421.907	423.425	417.574	427.462	431.995	440.154	446.03	449.407	446.412	453.706	446.031	450.201	453.724	452.279	457.75	477.658	481.968	470.546	476.683	482.143	492.808	495.516	499.258	501.055	494.051	492.063	493.037	494.407	493.789	495.672
112	829.683	831.717	843.227	839.318	844.667	833.137	829.525	819.835	818.234	808.867	827.007	832.699	850.89	857.138	869.164	866.98	883.294	872.326	864.183	877.771	870.53	867.913	904.343	917.906	901.346	921.883	926.912	948.792	961.704	966.505	963.223	954.716	964.692	973.829	983.398	972.66	995.881
113	779.777	763.792	756.119	754.004	749.431	711.174	712.724	713.203	705.283	688.371	701.824	703.76	722.954	735.706	772.109	751.568	762.994	747.494	739.651	749.906	734.301	729.168	769.044	782.353	768.21	779.061	810.176	850.889	849.197	873.323	883.372	872.739	865.349	887.866	892.455	874.24	890.198
114	658.779	668.97	646.935	659.797	662.251	653.537	647.289	612.577	630.62	647.404	655.813	651.285	679.597	671.029	690.433	694.638	696.636	678.411	696.345	717.271	738.237	733.825	769.974	778.178	750.352	772.341	806.805	831.316	849.18	865.33	874.717	870.413	878.503	896.491	902.105	939.744	945.566
115	797.663	812.693	808.318	791.159	810.539	813.005	820.369	822.288	843.281	831.637	895.941	847.517	883.767	887.006	907.44	898.942	892.114	876.31	836.461	831.303	825.408	817.843	868.707	880.231	897.39	867.718	957.024	992.048	997.113	1045.67	1043.39	1025.42	998.321	976.454	963.19	992.316	1006.91
116	718.986	705.168	700.242	698.52	704.984	688.434	668.559	656.681	654.497	653.994	674.365	683.972	693.632	686.517	684.565	678.545	689.226	666.745	674.755	683.007	685.943	673.903	700.602	681.953	679.252	678.378	694.38	702.013	705.163	712.754	730.694	728.007	722.106	718.361	718.522	717.873	715.44
117	1222.73	1201.17	1180.29	1179.82	1138.06	1132.57	1136.24	1101.01	1120.3	1092.14	1053.15	1023.84	1064.36	1032.63	1048.32	1029.05	1040.81	1029.58	1028.43	1016.96	1015.71	1013.48	1043.82	1054.89	1029.42	1009.84	1001.57	1037.46	1016.32	1019.54	998.48	977.485	975.136	966.944	999.422	985.351	952.182
118	897.724	893.147	906.914	896.72	889.662	869.22	864.883	858.885	862.588	867.893	884.862	886.905	895.572	913.727	903.823	906.288	927.149	904.198	913.308	925.346	929.237	922.925	955.467	956.879	933.75	929.684	953.504	972.406	994.376	1011.19	1016.42	992.197	998.482	993.49	1010.97	1019.53	1023.74
119	950.999	933.464	939.808	925.34	930.795	922.251	917.354	895.658	916.196	894.783	911.959	910.229	919.442	961.876	962.037	963.231	980.553	974.883	1008.89	1018.67	1019.09	1025.84	1052.42	1038	1037.74	1053.69	1065.67	1079.96	1110.52	1134.62	1116.58	1105.21	1112.65	1110.24	1126.74	1128.27	1115.77
120	802.017	790.771	793.278	783.976	790.082	764.554	769.751	763.141	767.178	757.16	760.441	781.54	801.538	815.484	818.213	818.41	813.499	805.679	803.811	807.701	804.477	810.688	823.248	844.86	831.962	854.828	862.846	882.187	885.663	899.042	886.837	871.371	870.263	866.728	878.347	885.64	878.116
121	543.174	541.52	537.614	538.682	547.629	532.73	529.863	523.574	523.232	510.609	514.626	515.484	526.801	543.092	543.706	537.491	540.413	546.124	546.389	546.383	552.269	550.985	567.569	580.013	575.474	575.969	589.554	602.007	607.381	609.487	612.966	595.141	593.203	593.972	609.307	613.275	620.468
122	511.763	500.568	490.926	487.353	488.978	477.277	459.733	465.739	456.142	447.405	456.041	454.825	469.072	473.011	476.366	477.78	480.182	475.637	474.707	477.701	477.167	482.463	504.28	508.663	496.381	502.181	509.593	521.417	532.239	537.412	538.341	528.667	518.971	527.34	546.382	543.654	551.046
123	779.495	775.506	779.72	788.956	784.171	771.129	758.841	764.304	746.623	742.629	770.128	796.688	807.044	807.478	798.225	787.755	796.943	784.146	782.722	806.073	802.864	794.472	825.827	826.374	834.297	837.689	858.221	877.953	870.578	870.459	870.708	863.678	870.367	887.661	893.068	884.131	894.898
124	674.599	674.819	682.025	681.596	679.892	664.31	666.849	651.397	655.036	641.965	658.11	656.178	670.646	677.937	685.657	692.725	696.135	698.55	723.366	704.199	701.146	698.408	725.034	740.948	727.611	736.054	739.274	752.921	765.889	772.112	783.751	771.686	788.611	795.059	809	797.977	805.258
125	590.607	583.905	586.273	584.962	576.078	543.241	548.054	545.704	524.425	506.176	526.858	522.089	554.691	523.652	520.613	533.19	530.392	527.02	515.106	515.801	534.168	529.133	548.835	557.246	538.926	547.714	547.455	567.089	560.775	559.055	553.349	557.993	570.099	574.447	592.579	603.198	595.779
126	601.952	594.146	566.184	576.086	577.28	577.363	560.915	567.925	577.624	562.367	578.508	575.06	580.232	591.689	604.293	609.261	627.458	618.322	621.394	626.334	619.62	604.543	629.352	630.786	632.076	637.334	635.193	639.501	655.433	650.045	663.961	649.473	639.878	648.447	644.625	649.523	657.377
127	769.169	764.605	732.542	727.861	735.009	716.628	696.33	680.604	666.621	633.266	668.274	657.028	708.611	712.471	725.761	707.463	710.805	680.981	688.222	688.996	709.394	693.137	729.586	721.867	699.849	690.582	706.118	720.191	737.425	729.918	711.248	673.099	682.049	688.987	705.903	684.998	701.871
128	532.864	535.366	535.928	537.046	539.437	523.868	514.47	510.396	497.983	494.466	507.372	508.63	516.655	527.319	529.989	541.045	542.958	526.901	514.152	516.437	530.495	525.151	547.651	558.855	549.235	561.201	562.457	580.547	581.095	586.697	588.228	571.031	583.151	591.35	588.716	573.601	571.941
129	1013.55	1013.9	1010.7	1026.8	1018.47	977.553	976.6	963.105	963.077	953.764	975.879	989.399	993.36	1013.11	1006.73	1002.74	1019.71	1017.5	1009.14	1016.17	1012.02	1003.69	1058.55	1062.23	1047.48	1055.77	1084.49	1102.52	1134.1	1120.47	1134.35	1100.11	1094.72	1109.32	1137.79	1149.39	1152.12
130	892.212	871.086	880.098	847.294	852.056	868.989	870.433	836.991	851.738	824.664	844.25	848.469	872.736	862.622	894.59	890.772	870.43	872.82	865.22	883.86	902.444	900.387	939.756	938.886	912.355	885.074	910.22	939.631	942.856	947.071	931.624	912.062	897.267	867.448	898.048	908.388	903.751
131	753.129	753.856	738.947	723.14	718.648	714.903	713.693	713.746	731.736	731.57	731.541	763.563	777.965	794.06	799.691	801.102	811.968	808.055	816.721	821.243	822.083	828.373	862.468	858.895	841.062	850.493	866.529	897.846	895.868	910.972	920.374	920.06	933.732	926.295	952.458	939.889	953.095
132	1005.09	993.169	1004.44	1013.71	1018.99	1016.55	1008.09	999.53	1006.83	994.352	1012.15	1013.39	1035.05	1051.81	1060.62	1051.13	1029.48	1018.09	1027.34	1033.59	1038.84	1041.22	1076.61	1093.46	1050.5	1063.85	1077.23	1100.99	1124.18	1124.29	1137.09	1118.34	1099.07	1112.49	1121.34	1133.24	1145.97
133	660.124	624.465	632.984	681.336	700.302	715.295	700.844	737.451	706.801	753.204	721.183	737.256	739.7	766.236	746.46	801.67	769.542	807.064	764.911	753.435	748.35	749.51	761.027	784.455	786.849	792.648	813.03	809.666	800.602	791.053	779.32	764.346	730.371	765.641	760.876	743.822	735.751
134	633.216	584.37	595.925	637.49	655.795	677.103	651.519	687.761	651.029	686.812	658.749	663.521	657.082	676.967	657.983	704.716	681.822	728.464	694.617	696.379	689.51	697.111	714.598	752.163	755.623	764.563	778.554	777.741	780.741	783.023	774.749	770.981	749.895	787.692	790.073	774.534	778.831
135	820.18	758.985	767.145	811.64	839.535	869.83	854.72	875.845	841.155	890.785	836.9	851.225	844.545	868.055	857.745	906.855	863.5	927.31	871.47	856.23	845.065	847.785	861.18	904.09	904.675	902.29	932.205	920.045	913.5	903.85	904	900.87	872.35	924.2	916.91	909.86	900.54
136	769.716	724.693	732.52	786.282	812.171	834.993	824.518	863.365	836.243	890.163	850.616	856.251	860.38	891.08	873.467	932.177	896.815	933.798	903.324	908.533	905.049	914.684	924.246	983.357	1006.4	1013.49	1039.19	1026.21	1035.64	1050.19	1039.62	1030.83	997.258	1039.92	1051.18	1048.79	1045.65
137	580.605	542.259	539.452	583.353	597.541	626.647	596.793	633.871	590.786	643.631	622.518	627.089	642.645	661.339	634.541	679.755	636.741	651.805	605.866	594.748	558.536	526.915	478.965	449.402	394.082	343.226	289.24	233.696	189.235	148.447	113.722	82.8565	53.9859	44.9694	29.2565	18.2235	10.6612
138	918.097	865.602	872.903	934.466	955.148	982.662	980.392	1026.42	975.327	1036.48	980.105	959.071	941.849	955.497	885.73	922.523	853.344	853.938	765.264	725.094	667.977	626.307	588.884	574.562	538.043	501.054	469.798	415.892	395.457	372.182	346.582	324.705	301.463	302.196	286.02	273.068	259.506
139	873.887	825.497	832.407	905.274	920.52	942.702	920.237	957.39	917.249	979.229	936.241	942.184	947.638	976.228	938.415	997.656	945.855	962.069	878.418	834.167	768.144	710.589	657.377	622.128	558.796	500.61	451.318	394.304	348.36	301.477	258.842	222.66	179.794	169.992	142.353	119.702	99.9816
140	717.477	663.6	658.209	693.452	703.069	709.446	695.692	729.339	695.988	736.899	703.736	706.905	705.892	722.199	681.901	731.282	698.531	736.531	702.383	706.45	699.318	697.933	697.249	728.189	735.986	746.483	784.564	776.868	791.838	783.968	783.097	772.442	755.872	799.963	786.15	785.15	778.041
141	431.64	408.321	415.533	462.286	469.385	486.135	472.245	502.668	480.42	513.343	488.305	497.508	507.874	531.462	504.695	553.349	521.423	555.143	528.742	533.453	516.288	514.692	531.525	560.69	577.662	589.492	602.387	604.92	608.508	613.195	616.374	615.536	605.06	645.264	635.481	630.874	630.467
142	957.247	909.865	920.724	965.174	1008.25	1026.14	999.5	1041.93	985.826	1045.27	1000.89	992.51	993.671	1017.24	988.375	1039.95	1000.97	1047.95	1002.45	985.602	945.947	957.819	974.717	1033.4	1014.92	1037.34	1057	1052.88	1058.44	1054.24	1068.16	1049.48	1027.58	1066.84	1079.16	1080.84	1090.18
143	826.396	772.772	775.376	845.975	868.336	895.627	881.378	935.073	909.749	963.459	915.932	906.195	910.882	931.81	888.023	941.221	902.326	965.694	930.912	950.343	938.328	932.927	947.995	1001.93	996.298	1022.99	1063.7	1065.18	1084.4	1088.96	1095.11	1095.68	1063.79	1113.51	1119.84	1114.82	1113.68
144	988.695	926.282	927.857	996.724	1010.14	1035.64	1018.11	1070.06	1043.58	1099.44	1041.18	1059.86	1082.68	1133.58	1067.17	1141.6	1103.98	1150.4	1082.87	1083.4	1060.42	1059.99	1080.99	1134.56	1139.99	1155.13	1177.78	1164.55	1168.16	1180.25	1168.43	1183.83	1149.19	1215.21	1204.39	1208.11	1202.95
145	844.198	793.418	798.496	861.042	879.96	897.181	870.2	924.519	883.428	954.019	897.616	903.647	927.939	953.232	915.132	975.719	940.425	986.847	945.114	944.318	934.307	944.154	958.518	1014.35	1024.53	1035.77	1060.99	1046.64	1058.49	1068.79	1080.05	1076.46	1047.21	1115.28	1117.35	1121.56	1121.56
146	718.171	666.733	667.333	715.081	721.892	753.166	731.118	768.92	742.714	783.611	753.517	750.927	759.216	787.097	746.831	785.996	753.481	810.603	785.855	780.966	775.123	781.307	779.044	808.936	824.655	827.262	841.147	837.93	846.75	850.518	841.056	852.582	826.794	865.252	870.85	873.127	878.449
147	554.875	516.177	512.977	548.827	574.203	598.515	582.203	611.907	585.043	625.47	591.462	598.074	606.926	629.76	607.735	653.796	627.994	667.985	633.821	638.276	634.584	647.314	657.24	707.739	715.447	723.47	740.275	725.39	740.076	753.527	754.982	752.909	733.297	770.018	774.449	782.608	789.773
148	814.127	773.972	780.4	822.072	839.09	852.945	833.297	880.417	837.753	885.591	846.814	851.32	847.123	868.066	833.753	892.747	850.653	893.616	850.227	850.033	835.09	843.49	862.831	916.235	934.656	948.941	965.864	953.247	977.657	981.933	980.765	974.303	951.959	1004.76	1013.48	1021.19	1017.01
149	819.787	781.442	791.326	855.408	872.808	908.018	884.913	939.584	900.016	959.218	915.461	913.697	923.2	951.082	914.879	971.229	931.024	973.576	936.916	944.724	934.368	954.337	971.508	1021.06	1029.88	1061.12	1073.25	1076.62	1093.12	1102.46	1109.3	1099.4	1083.78	1133.21	1145.34	1151.19	1139.99
150	1048.66	990.714	1003.07	1077.62	1111.24	1121.08	1095.91	1161.53	1098.91	1178.81	1111.18	1119.06	1088.78	1123.89	1074.28	1146.53	1103.26	1139.63	1077.22	1098.46	1062.89	1100.21	1104.54	1161.15	1170.46	1185.03	1199.99	1204.08	1197.55	1197.24	1208.94	1205.32	1192.39	1232.17	1238.55	1232.16	1235.47
151	859.919	807.753	803.087	862.494	898.271	927.691	909.196	956.535	921.49	987.33	929.07	928.872	923.366	944.666	907.437	969.864	914.669	957.974	913.084	907.907	886.145	876.761	874.987	917.061	923.98	934.473	943.257	932.827	941.743	940.873	928.402	914.235	886.141	939.428	933.251	929.105	934.524
152	1221.03	1146.19	1168.11	1258.47	1287.77	1282.95	1281.8	1339.96	1285.59	1337.06	1267.85	1264.06	1265.46	1304.36	1250.43	1327.18	1274.56	1328.28	1269.36	1275.91	1255.75	1247.04	1265.24	1325.01	1329.29	1338.44	1368.75	1360.81	1375.09	1391.79	1390.73	1381.93	1363.9	1433.98	1443.93	1440.26	1446.43
153	1495.32	1421.02	1430.93	1537.61	1570.32	1565.65	1564.82	1654.07	1604.29	1695.16	1632.47	1648.9	1651.49	1699.23	1628.16	1730.41	1662.36	1729.6	1645.97	1649.58	1628.64	1629.81	1655.96	1736.19	1761.84	1773.99	1807.97	1795.82	1809.27	1815.97	1798.75	1759.63	1686.79	1717.74	1654.01	1580.98	1507.8
154	1100.13	1058.53	1075.94	1150.64	1186.84	1233.34	1221.24	1276.47	1231.74	1322.25	1274.72	1240.81	1225.49	1254.86	1202.93	1294.68	1230.56	1304.51	1229.9	1215.37	1209.21	1208.46	1253.55	1349.26	1349.99	1360.57	1337.47	1355.26	1359.48	1347.81	1366.02	1372.37	1334.62	1409.24	1405.09	1384.62	1360.37
155	936.348	877.648	878.09	947.919	1000.61	1019.46	1004.31	1067.57	1039.11	1109.47	1073.3	1091.83	1113.37	1137.04	1075.3	1161.35	1104.63	1122.1	1080.9	1090.64	1054.73	1063.27	1034.15	1076.87	1125.67	1159.6	1186.46	1193.73	1170.35	1191.32	1208.97	1197.51	1164.37	1223.73	1227.51	1232.51	1237.39
156	657.562	620.05	620.451	668.206	690.508	714.702	694.973	737.544	697.108	726.884	674.449	663.759	641.599	636.599	581.224	592.503	536.557	537.134	480.823	452.296	416.723	391.855	370.958	367.897	347.139	327.694	312.1	284.966	263.713	241.658	218.763	197.457	169.196	166.947	152.595	132.843	125.733
157	1184.15	1133.77	1133.62	1202.32	1235.34	1251.04	1214.68	1280.01	1233.21	1339.47	1278.39	1304.27	1295.97	1334.98	1279.42	1353.09	1297.74	1350.33	1296.55	1301.95	1282.73	1281.27	1300.64	1352.32	1377.91	1423.61	1470.88	1460.81	1466.11	1481.36	1479.04	1486.58	1438.3	1539.8	1531.83	1518.66	1530.75
158	1361.1	1279.71	1254.5	1311.58	1360.63	1393.77	1361.3	1461.67	1402.27	1453.8	1397.03	1393.68	1408.34	1436.9	1356.17	1424.56	1386.03	1441.29	1387.02	1372.3	1356.64	1373.47	1382.81	1448.95	1481.92	1482.25	1500.9	1474.91	1470.75	1464.43	1497.02	1484.65	1420.97	1478.97	1465.34	1460.99	1434.73
159	851.034	811.632	814.343	846.962	866.514	890.569	868.462	906.974	865.961	901.73	869.105	879.925	898.84	913.417	882.756	956.019	901.879	975.263	924.436	931.665	918.628	932.889	940.805	993.263	1009.44	1017.53	1047.79	1044.09	1060.19	1064.84	1074.38	1068.84	1028.75	1096.22	1082.57	1075.12	1083.11
160	944.564	875.718	870.183	905.046	937.823	969.531	954.926	990.804	950.789	1011.89	956.173	978.347	974.375	987.773	956.724	1025.3	976.912	1039.73	981.987	989.042	964.392	969.114	988.632	1034.88	1073.88	1080.46	1108.38	1117.34	1113.1	1123.33	1125.71	1120.71	1076.33	1131.98	1122.89	1091.49	1105.42
161	1397.46	1314.47	1290.07	1377.63	1433.13	1445.99	1433.13	1504.03	1437.34	1537.27	1497.29	1547.15	1521.29	1591.4	1506.6	1604.75	1531.97	1665.1	1573.29	1558.59	1522.47	1534.72	1568.58	1657.25	1690.63	1674.15	1706.76	1686.97	1695.96	1741.21	1747.57	1744.87	1711.92	1820.95	1849.89	1862.92	1869.1
162	1324.02	1257.66	1277.65	1345.65	1363.35	1347.09	1316	1391.38	1341.92	1412.71	1365.25	1390.46	1407.63	1454.42	1387.31	1492.25	1456.51	1541.18	1480.73	1483.13	1449.34	1452.37	1469.15	1550.6	1569.02	1588.91	1620.67	1574.63	1523.92	1458.88	1400.77	1333.17	1230.92	1212.53	1106.67	992.772	867.375
163	1136.55	1083.6	1098.98	1161.75	1191.27	1213.59	1203.91	1273.96	1245.43	1324.26	1277.25	1302.56	1313.62	1357.29	1305.13	1393.61	1342.72	1410.79	1348.34	1346.02	1316.3	1319.23	1309.69	1356.93	1378.15	1387.12	1416.2	1405.77	1410.11	1416.64	1413.44	1411.39	1373.99	1428.33	1417.78	1398.91	1390.42
164	896.587	818.484	835.258	901.307	925.075	935.581	916.525	960.158	928.733	992.317	967.258	985.323	979.068	995.885	965.202	1047.75	999.727	1046.35	1006.06	1034.54	1024.3	1039.89	1032.89	1086.87	1080.66	1088.31	1112.07	1115.33	1138.41	1142.59	1142.39	1116.17	1085.3	1173.32	1181.4	1176.55	1188.07
165	1205.14	1130.05	1149.33	1227.77	1228.49	1249.11	1225.41	1291.67	1251.01	1345.81	1314.49	1327.69	1336.69	1384.31	1355.39	1465.71	1410.37	1481.69	1404.45	1407.26	1405.31	1418.69	1405.6	1451.94	1455.83	1487.35	1532.89	1518.59	1533.18	1539.44	1522.12	1502.5	1447.64	1522.74	1506.07	1514.09	1492.34
166	761.289	735.795	725.277	762.086	742.342	780.61	755.14	787.637	744.628	787.295	736.458	714.539	737.333	759.854	725.551	775.435	735.851	765.315	754.256	744.792	716.208	706.753	752.524	788.199	797.435	787.964	810.476	830.36	814.896	802.455	781.286	781.985	771.94	816.411	814.33	837.506	840.839
167	631.6	590.057	581.57	623.683	651.65	665.527	640.34	669.38	630.33	677.873	628.883	641.36	646.067	656.05	603.717	637.457	607.867	652.467	621.907	616.61	617.75	628.31	628.807	642.09	648.123	666.587	693.443	690.87	690.727	698.253	679.62	664.08	636.95	668.027	652.923	666.833	650.127
168	676.167	626.289	631.865	678.196	679.851	699.553	675.915	713.795	664.994	718.567	666.424	663.652	675.681	695.181	676.649	709.994	667.787	708.392	679.977	676.912	651.792	654.018	666.918	711.67	714.93	751.892	777.272	760.731	782.284	802.675	833.538	827.137	797.213	823.161	816.819	839.626	857.734
169	1225.29	1144.18	1161.19	1209.63	1246.54	1246.99	1202.13	1295.53	1257.39	1343.34	1261.96	1253.07	1271.42	1323.11	1300.39	1379.67	1277.16	1355.18	1311.99	1317.33	1291.19	1295.72	1334.05	1419.76	1432.78	1431.85	1488.13	1480.31	1475.22	1460.87	1437.27	1375.47	1289.34	1299.63	1218.63	1130.77	1044.28
170	1400.06	1323.29	1336.21	1428.51	1470.97	1483.34	1450.61	1521.23	1473.48	1537.74	1490.32	1515.38	1515.21	1543.12	1496.42	1584.4	1518.38	1584.51	1528.89	1515.69	1498.76	1490.18	1505.03	1585.24	1609.82	1633.34	1654.53	1644.24	1642.36	1652.84	1652.35	1636.34	1576.4	1626.71	1575.35	1491.34	1417.87
171	943.094	879.949	873.978	955.288	971.094	986.482	965.275	1004.04	960.255	986.59	907.004	871.043	834.131	822.904	765.043	790.863	735.506	762.81	712.122	703.227	668.875	657.559	646.018	651.004	631.522	612.206	596.38	571.259	548.263	526.008	504.165	477.524	441.849	445.922	427.12	410.875	388.541
172	1437.96	1349.78	1373.35	1435.84	1437.12	1471.66	1430.37	1504.49	1479.64	1563.82	1492.06	1512.02	1516.53	1559.03	1494.64	1586.33	1515.83	1584.37	1489.18	1486.02	1454.11	1454.81	1486.3	1562.49	1585.47	1624.37	1638.84	1617.3	1647.33	1680.43	1672.63	1690.43	1656.45	1743.29	1750.77	1725.79	1724.6
173	1236.02	1187.55	1213.83	1324.75	1331.11	1348.72	1316.13	1363.64	1307.12	1366.23	1286.4	1266.77	1250.9	1269.95	1218.62	1324.8	1266	1340.54	1279.77	1288.48	1259.99	1260.28	1289.86	1349.43	1366.73	1391.91	1409.33	1397.27	1410.15	1417.35	1403.6	1373.68	1313.56	1335.62	1265.83	1174.86	1077.43
174	1123.87	1066.6	1056.47	1153.35	1183.88	1195.75	1194.76	1260.01	1216.95	1277.73	1222.35	1231.21	1234.57	1249.43	1195.9	1267.67	1232.48	1310.64	1250.33	1244.32	1187.93	1180.69	1183.39	1231.84	1237.04	1248.47	1265.85	1264.39	1296.02	1286.22	1273.55	1258.65	1204.7	1279.09	1280.7	1270.2	1275.42
175	878.325	814.557	824.284	878.684	905.575	926.685	910.609	962.64	931.25	985.982	954.41	964.732	966.755	989.049	946.688	1016.59	990.377	1033.73	999.183	1003.69	991.701	994.08	1013.52	1059	1070.58	1080.44	1103.86	1106.12	1110.19	1122.06	1123.71	1122.14	1089.64	1145.73	1151.26	1149.34	1149.45
176	1484.06	1401.95	1414.58	1542.31	1561.28	1589.61	1564.62	1627.31	1561.37	1663.64	1615.75	1606.06	1619.8	1660.79	1591.1	1701.68	1626.24	1698.21	1636.42	1642.35	1612.42	1620.08	1635.02	1716.1	1759.9	1781.12	1837.36	1836.34	1861.39	1875.96	1881.16	1864.67	1828.03	1907.38	1910.26	1892.42	1894.73
177	811.214	763.601	752.986	807.476	822.756	844.988	828.157	869.963	835.483	889.666	847.536	852.256	856.609	884.46	853.875	915.294	874.724	916.405	883.536	891.918	879.412	877.176	886.642	936.426	944.926	962.583	990.841	988.33	989.201	985.907	982.465	980.994	963.758	1007.5	998.564	991.205	982.391
178	1023.49	960.039	962.855	1026.25	1051.26	1057.76	1038.09	1096.92	1068.19	1139.6	1092.36	1098.87	1115.66	1157.37	1123.97	1197.36	1154.89	1214.71	1166.71	1182.31	1161.99	1166.65	1184.19	1238.09	1259.3	1286.52	1321.63	1325.2	1343.7	1366.62	1384.3	1391.32	1373.14	1431.31	1444.11	1436.82	1433.3
179	1142.46	1099.95	1096.39	1158.52	1176.27	1199.49	1189.48	1237.28	1190.71	1249.26	1207.38	1212.93	1202.37	1251.22	1199.33	1283.48	1229.49	1293.1	1263.03	1258.86	1240.57	1253.31	1258.36	1319.6	1337.1	1358.47	1401.35	1400	1407.88	1415.88	1428.81	1426.03	1402.59	1444.82	1421.53	1421.93	1411.03
180	1218.82	1148.77	1152.42	1223.65	1258.9	1277.91	1251.47	1313.59	1271.29	1344.12	1290.08	1298.86	1299.73	1340.5	1281.42	1364.69	1294.49	1352.58	1294.98	1298.76	1273.02	1254.67	1262.53	1310.69	1307.88	1312.57	1340.72	1333.29	1355	1350.02	1331.27	1313.28	1264.06	1329.73	1338	1335.07	1327.43
181	1470.79	1389.02	1393.78	1500.79	1544.03	1545.49	1523.34	1607.89	1552.16	1654.86	1575.18	1576.14	1573.19	1596.06	1532.69	1645.76	1597.7	1671.91	1609.79	1618.5	1596.43	1603.14	1606.94	1702.18	1739.31	1768.86	1826.49	1827.99	1857.07	1900.49	1923.94	1930.92	1887.11	1982.93	1977.7	1941.14	1929.16
182	1393.06	1330.56	1348	1438.34	1460.97	1470.73	1467.31	1553.8	1506.04	1592.13	1511.86	1536.39	1573.04	1642.34	1588.72	1700.99	1634.48	1698.41	1609.51	1617.04	1598.28	1574.11	1607.64	1685.01	1727.36	1769.14	1829.91	1824.09	1832.34	1842.43	1867.38	1847.66	1804.84	1902.76	1888.8	1887.82	1884.62
183	1083.17	1031.42	1034.76	1098.94	1121.29	1143.82	1115.15	1167.77	1141.72	1208.66	1144.82	1152.01	1161.33	1196.47	1155.97	1223.23	1167.89	1236.23	1177.88	1179.54	1182.14	1185.7	1206.27	1254.44	1268.35	1291.48	1327.92	1336.54	1350.87	1365.18	1375.22	1373.8	1352.07	1408.99	1410.62	1395.95	1376.56
184	358.04	336.648	336.457	361.905	383.279	409.364	390.152	405.307	371.49	377.552	352.369	342.267	337.752	346.969	323.067	342.34	321.352	328.79	294.829	278.793	256.357	245.617	233.445	234.424	222.438	210.271	193.695	171.371	151.914	136.531	118.095	100.807	82.469	74.0214	59.031	40.8167	27.2429
185	861.967	817.192	824.849	873.972	887.851	897.558	881.205	922.639	893.548	953.738	919.509	921.155	912.307	948.953	908.344	971.575	932.89	971.714	925.836	925.213	911.471	909.357	928.276	977.959	985.246	1009.73	1036.78	1037.5	1048.1	1048.42	1002.73	940.609	827.243	771.523	658.424	545.733	453.349
KO Calcein
1	1812.11	1892.73	2002.55	2149.12	2211.86	2339.38	2429.14	2556.85	2617.63	2742.56	2849.13	2970.47	3025.33	3133.89	3168.47	3316.84	3362.27	3509.79	3606.27	3633.3	3706.3	3803.76	3856.69	3892.74	3950.13	3972.43	3985.06	4004.96	4006.73	4009.06	4010.79	4012.91	4017.63	4020.35	4021.99	4022.91	4025.52
2	1172.88	1213.99	1253.17	1300.52	1292.52	1298.44	1287.84	1279.65	1249.28	1252.03	1254.53	1260.77	1253.62	1250.09	1212.07	1248.01	1231.13	1264.73	1290.87	1276.61	1299.44	1377.87	1384.15	1399.22	1434.32	1478.66	1521.11	1568.64	1543.18	1592.65	1652.8	1643.35	1666.58	1692.22	1742.78	1708.79	1622.61
3	1026.13	1059.68	1117.12	1184.12	1190.66	1237.93	1271.72	1305.95	1309.49	1348.63	1349.22	1409.72	1391.73	1405.26	1374.54	1393.55	1356.49	1400.78	1417.25	1413.1	1424.13	1492.52	1512.42	1557	1608.72	1643.84	1703.63	1800.55	1821.11	1900.21	2017.84	2034.34	2076.58	2124.44	2188.67	2294.95	2289.62
4	1848.57	1885.97	1959.05	2058.32	2037.55	2072.38	2080.96	2150.37	2094.33	2110.57	2107.43	2150.78	2127.72	2134.46	2127.95	2203.09	2173.36	2180.93	2251.68	2185.66	2165.83	2274.08	2294.36	2323.62	2422.56	2467.75	2558.33	2627.85	2595.65	2720.59	2885.07	2859.01	2877.57	2907.08	2936.82	3061.63	3034.67
5	3387.18	3446.51	3564.39	3681.33	3681.97	3748.85	3774.04	3810.32	3801.18	3830.23	3852.24	3877.85	3883.04	3889	3875.96	3913.43	3910.81	3950.39	3971.5	3967.7	3976.01	3986	3987.3	3981.76	3983.16	3983.61	3984.6	3988.25	3985.09	3991.45	3991.47	3972.7	3934.48	3850.94	3783.4	3862.99	3862.8
6	3767.37	3814.94	3875.68	3924.22	3932.69	3945.91	3931.93	3951	3945.88	3938.61	3962.45	3970.17	3949.21	3957.31	3958.39	3972.38	3947.35	3963.19	3965.69	3958.11	3962.57	3975.04	3987.69	3993.72	3993.29	3999.13	4004.34	4008.24	4005.85	4000.72	4007.97	3999.37	4002.84	4012.43	4017.56	4011.58	4015.62
7	1321.41	1374.02	1440.36	1532.36	1571.39	1652.25	1678.91	1728.88	1753.69	1794.69	1837.76	1897.21	1933.37	1969.47	1967.05	2035.25	2034.99	2131.11	2200.44	2190.51	2262.67	2389.7	2434.69	2489.45	2539.67	2615.06	2665.63	2809.91	2778.85	2900.15	3040.95	3007.09	2988.38	3016.55	3064.04	3186.87	3189.72
8	931.261	950.023	1014.01	1084.48	1090.14	1148.33	1167.38	1191.99	1199.41	1264.26	1281.7	1340.62	1361.71	1368.64	1389.97	1418.3	1410.69	1479.62	1532.71	1540.21	1613.32	1676.78	1658.16	1720.38	1772.74	1764.75	1740.74	1765.89	1612.51	1590.73	1630.79	1591.99	1594.81	1603.01	1621.13	1663.32	1641.9
9	1319.03	1298.45	1300.58	1315.23	1277.85	1275.14	1252.47	1251.68	1221.66	1230.91	1243.16	1265.96	1264.18	1271.52	1256.31	1284.74	1266.5	1286.07	1320.72	1296.02	1315.75	1379.7	1374.75	1384.12	1389.5	1394.11	1432.74	1507.62	1463.77	1515.91	1606.2	1580.94	1627.62	1664.06	1706.74	1777.02	1786.75
10	577.525	564.455	555.808	561.04	540.898	523.042	505.477	508.395	500.271	500.133	506.156	519.531	528.39	551.574	557.009	575.74	566.69	606.096	621.117	623.487	659.408	694.541	728.584	746.66	775.466	802.674	825.229	881.443	867.921	868.757	854.353	859.184	872.016	889.516	924.39	974.369	979.186
11	1902.53	1956.46	2051.11	2121.74	2146.16	2222.21	2303.35	2367.93	2367.84	2427.94	2498.11	2586.83	2630.99	2701.05	2694.44	2770.33	2800.35	2961.2	3075.77	3078.67	3093.61	3170.72	3187.32	3215.96	3237.51	3292.09	3296.02	3345.72	3301.16	3232.84	3081.28	2940.42	2861.07	2841	2817.41	2799.43	2718.65
12	1693.29	1743.3	1796.64	1860.86	1875.03	1936	1944.54	2027.83	2059.86	2121.48	2219.05	2388.65	2415.5	2464.43	2498.05	2557.11	2535.24	2659.95	2714.25	2707.67	2728.21	2771.84	2763.21	2685.94	2710.15	2764.67	2808.7	2984.44	2939.95	2962	3037.66	2923.39	2961.6	2975.05	3009.26	3111.95	3049.76
13	3219.34	3208.44	3246.44	3275.51	3187.8	3179.76	3160.8	3147.62	3076.62	3071.61	3072.57	3108.5	3097.21	3098.87	3026.77	3033.22	3021.9	3086.81	3174.1	3119.33	3171.87	3312.23	3286.08	3325.95	3386.86	3466.55	3532.64	3710.67	3494	3298.34	3246.84	3143.67	3129.03	3178.76	3308.74	3420.11	3390.01
14	1511.79	1531.54	1579.78	1661.15	1661.72	1720.55	1748.89	1785.3	1798.74	1852.75	1920.52	1998.83	2032.92	2100.28	2109	2202.52	2223.36	2351.07	2453.14	2475.82	2553.75	2668.09	2701.55	2733.26	2788.58	2837.2	2898.64	3030.4	2986.14	3097.9	3216.66	3199	3206.37	3235.93	3327.7	3404.13	3345.88
15	1848.94	1866.7	1876.23	1924.85	1875.86	1869.71	1862.64	1890.72	1853.64	1861.33	1874.28	1886.92	1889.05	1881.09	1867.96	1917.41	1891.17	1961.68	2025.19	1988.44	2001.96	2115.4	2129.63	2165.9	2198.28	2258.22	2372.51	2538.03	2503.43	2641.53	2775.13	2759.75	2787.41	2828.47	2889.11	3012.18	3017.57
16	756.859	785.178	813.621	863.969	865.343	899.073	913.76	905.224	902.368	921.48	946.248	985.537	990.322	1019.48	1026.45	1065.35	1071.1	1126.61	1147.42	1156.94	1182.03	1248.54	1262.56	1248.73	1271.42	1285.79	1299.98	1371.28	1355	1390.18	1435.19	1399.05	1393.66	1414.25	1432.09	1464.33	1463.54
17	2315.68	2283.37	2281.51	2290.37	2224.02	2193.02	2116.22	2100.85	2027.71	1989.03	1965.28	1952.77	1926.04	1920.56	1879.09	1920.8	1889.88	1918.61	1941.67	1930.78	1935.09	1977.84	1990.22	1983.49	2030.88	2053.81	2143.69	2280.57	2246.11	2328.09	2461.36	2461.48	2460.68	2499.89	2579.21	2742.47	2789.34
18	3208.41	3283.27	3328.64	3427.08	3470.82	3579.44	3619.88	3699.74	3744.08	3840.41	3937.36	3974.45	3982.79	4007.21	4012.83	4024.11	4027.73	4025.05	4023.56	4020.91	4018.5	4017.37	4017.22	4014.35	4015.32	4013.68	4010.35	4007.17	4008.41	4007.33	4011.2	4012.07	4015.66	4019.74	4022.95	4022.91	4025.49
19	1839.77	1877.69	1972.98	2080.57	2087.12	2168	2245.49	2295.35	2346.54	2445.8	2542.96	2673.44	2762.4	2855.26	2910.44	3064.1	3101.71	3217.11	3300.09	3294.88	3365.53	3450.81	3425.13	3432.65	3443.3	3472.99	3485.99	3574.67	3485.34	3536.18	3601.98	3565.23	3543.16	3553.81	3589.01	3649.97	3607.26
20	867.401	888.565	934.387	975.948	971.487	999.716	1002.22	1044.58	1046.39	1099.83	1157.18	1223.88	1283.56	1332.52	1376.34	1466.69	1501.05	1596.49	1693.93	1708.69	1779.15	1892.35	1954.94	2009.8	2084.42	2123.06	2182.44	2300.19	2109.11	2112.2	2146.48	2108.38	2122.37	2123.09	2199.81	2247.82	1938.37
21	1100.07	1144.58	1166.55	1193.78	1169.61	1175.93	1151.76	1180.33	1214.48	1286.72	1367.9	1490.48	1505.51	1589.82	1629.16	1714.4	1745.01	1864.36	1971.5	1946.3	2031.43	2111.46	2088.44	2117.94	2201.81	2205.7	2238.61	2149.74	1904.77	1952.5	2008.56	1941.55	1959.56	1510.07	1140.52	992.955	765.23
22	2384.32	2403.75	2440.7	2504.01	2448.64	2473.25	2458.84	2489.02	2471.4	2493.9	2521.92	2558.8	2565.38	2600.52	2564.7	2650.96	2652.19	2772.39	2858.79	2823.52	2875.66	2993.12	3023.1	3092.27	3164.84	3226.52	3308.99	3468.35	3453.5	3547.23	3666.91	3644.11	3627.65	3684.03	3723.2	3234.51	2467.72
23	837.409	878.925	923.5	979.082	1003.53	1035.07	1088.94	1086.86	1068.26	1175.3	1212.33	1230.93	1237.98	1324.97	1248.93	1253.97	1285.75	1371.06	1406.27	1454.99	1502.59	1554.92	1494.46	1517.04	1616.6	1621.44	1659.65	1830.3	1747.29	1809.97	1852.36	1821.14	1862.12	1849.18	1869.42	1947.11	1963.52
24	1239.65	1261.05	1305.03	1322.76	1307.42	1350.32	1337.12	1366.7	1378.43	1388.41	1401.99	1453.78	1469.09	1511.67	1500.46	1569.27	1578.57	1668.86	1659.06	1586.89	1652.37	1685.04	1664.4	1685.27	1728.18	1767.26	1788.96	1884.17	1872.81	1933.76	1976.94	1958.76	2010.5	2030.64	1974.74	2040.63	2014.61
25	2221.66	2252.63	2338.8	2434.99	2456.27	2577.14	2666.03	2807.29	2879.41	2983.08	3119.05	3215.65	3314.72	3453.77	3476.83	3603.65	3610.96	3702.15	3779.16	3784.29	3853.02	3936.48	3950.57	3979.9	3986.72	3998.31	3995.75	4007.81	4003.76	3998.1	3999.04	3632.21	3030.51	2756.81	2503.71	2359.07	2167.94
26	3279.54	3366.67	3436.69	3527.01	3502.24	3550.38	3565.37	3596.66	3556.87	3576.01	3609.48	3677.26	3685.36	3699.91	3650.61	3722.82	3683.29	3779.27	3829.32	3816.12	3835.59	3854.18	3849.1	3845.18	3842.18	3864.64	3863.9	3926	3901.17	3948.76	3975.23	3970.63	3978.86	3997.33	4011.78	4021.17	4020.79
27	1796.67	1782.81	1839.82	1870.47	1839.64	1835.25	1846.07	1842.61	1822.8	1803.27	1845.4	1859.57	1866.96	1884.84	1885.21	1923.07	1880.71	1925	2014.55	2001.33	2081.23	2129.08	2136.99	2178.6	2239.97	2361.48	2361.21	2497.61	2502.46	2588.13	2701.67	2709.81	2038.96	1814.8	1727.81	1643.86	1560.32
28	1378.13	1390.34	1422.9	1477.25	1433.09	1443.37	1458	1483.65	1479.43	1513.57	1568.75	1608.09	1586.7	1605.61	1543.58	1573.59	1597.04	1637.85	1713.27	1683.57	1707.33	1792.01	1813.05	1857.78	1912.43	1972.91	2035.54	2161.47	2144.66	2208.72	2367.55	2333.2	2375.74	2430.95	1978.02	1608.25	1389.68
29	2777.43	2784.18	2813.39	2848.43	2786.9	2798.46	2790.77	2804.15	2758.92	2795.11	2825.36	2858.94	2854.5	2918.2	2877.27	2966.46	2947.49	3069.47	3149.09	3139.82	3213.45	3325.71	3359.7	3389.04	3445.32	3553.52	3622.38	3697.42	3670.92	3745.33	3840.03	3821.32	3823.91	3844.06	3877.19	3913.93	3914.2
30	1078.77	1065.17	1096.07	1130.04	1119.98	1155.63	1183.05	1236.64	1254.43	1306.61	1373.78	1453.53	1532.53	1626.68	1675.3	1792.25	1841.42	1951.96	2047.53	2067.93	2119.9	2214.16	2224.01	2243.2	2275.89	2308.03	2326.79	2435.98	2366.96	2444.01	2561.5	2542.45	2523.71	2551.31	2583.73	2672.46	2638.57
31	1668.76	1766.35	1847.31	1929.35	1992.11	2086.88	2117.24	2207.93	2242.77	2320.71	2422.36	2521.48	2544.96	2637.07	2675.57	2826.68	2838.42	2999.6	3099.84	3136.33	3193.17	3336.24	3344.72	3360.48	3403.99	3411.02	3462.81	3414.72	3347.04	3414.94	3511.73	3466.93	3475.65	3498.92	3524.57	3571.81	3538.79
32	3104.94	3232.82	3348.14	3440.87	3435.52	3556.92	3625.5	3679.4	3678.46	3711.57	3743.42	3806.39	3852.03	3889.78	3912.05	3950.1	3965.31	3988.36	4006.87	4013.89	4015.98	4015.92	4014.19	4013.58	4016.07	4014.18	4014.13	4010.73	4012.48	4011.92	4011.59	4013.57	4017.85	4020.85	4023.15	4022.48	4025.24
33	752.617	737.533	754.811	762.743	754.515	768.486	767.168	780.815	779.68	781.3	794.386	806.621	819.397	829.052	833.607	852.445	851.074	909.799	941.213	942.822	982.123	1014.9	1019.35	1029.04	1067.01	1100.28	1137.44	1207.05	1207.02	1261.67	1346.39	1331.85	1356.17	1398.31	1412.77	1426.85	1378.21
34	1695.62	1740.19	1785.49	1871.56	1880.36	1931.35	1951.48	2000.06	1971.34	1987.92	2024.53	2041.25	2036.29	2069.1	2046.6	2104.23	2075.89	2122.34	2177.89	2197.17	2228.23	2340.13	2342.76	2356.59	2462.75	2505.49	2541.9	2687.92	2667.73	2809.01	2956.96	2947.17	2964.14	3062.35	3161.69	3296.77	3324.94
35	716.273	735.789	765.934	818.282	814.261	836.913	852.151	865.164	889.783	895.362	926.719	956.42	963.976	1003.21	996.593	1033.16	1031.03	1066.76	1099.17	1110.23	1132.72	1181.84	1193.83	1212.24	1208.82	1260.61	1286.58	1339.36	1300.66	1368.74	1456.04	1447.86	1473.49	1520.2	1549.33	1599.39	1645.14
36	2070.61	2078.29	2125.26	2194.14	2173.53	2175.86	2158.7	2171.3	2129.42	2135.97	2135.5	2172.88	2180.59	2219.46	2176.71	2238.2	2257.96	2353.24	2441.5	2479.48	2515.33	2629.49	2664.2	2710.83	2811.65	2873.53	2961.77	3131.05	3133.69	3260.71	3416.65	3414.14	3460.76	3507.88	3600.04	3743.35	3727.22
37	1528.13	1585.48	1629.18	1679.28	1685.03	1733.32	1742.08	1791.85	1804.83	1872.61	1962.96	2039.75	2111.34	2189.73	2239.65	2383.83	2421.35	2540.21	2672.13	2733.52	2824.93	2939.73	2947.45	2963.88	3019.31	3042.34	2972.12	2943.13	2701.85	2497.85	2398.77	2262.81	2211.9	2183.83	2200.48	2273.52	2228.26
38	1197.6	1237.18	1267.52	1354.1	1347.63	1391.93	1426.35	1493.65	1533.38	1635.71	1703.94	1795.78	1867.82	1945.01	2032.18	2163.69	2230.48	2362.88	2481.62	2527.88	2619.03	2768.87	2798.86	2841.43	2953.09	3025.32	3128.58	3308.12	3293.42	3423.83	3546.77	3471.07	3494.86	3556.11	3602.84	3720.43	3737.75
39	1452.11	1442.58	1445.12	1479.36	1455.47	1459.63	1444.39	1457.52	1418.62	1429.42	1445.73	1468.05	1473.02	1467.94	1468.02	1520.94	1516.1	1567.26	1623.59	1621.43	1667.71	1759.15	1776.04	1764.17	1787.18	1815.11	1843.47	1947.39	1922.85	1991.74	2116.99	2117.87	2175.39	2213.97	2297.41	2391.58	2424.85
40	936.133	942.013	953.688	971.446	945.743	967.483	945.594	945.466	924.347	908.465	951.511	979.89	981.979	987.902	950.293	1006.1	980.804	1007.73	1026.59	1036.13	1071.16	1139.92	1163.41	1220.8	1289.11	1322.19	1352.95	1480.94	1335.95	1164.51	1098.93	948.334	823.724	762.457	734.346	686.601	622.942
41	1293.76	1319	1396.78	1462.89	1514.54	1595.82	1647.65	1717.96	1734.62	1809.57	1903.95	1976.17	1996.11	2073.49	2066.8	2168.25	2167.78	2253.53	2332.33	2310.95	2336.48	2470.48	2504.08	2530.24	2597.75	2674.68	2755.94	2884.75	2835.7	2780.22	2689.96	2314.84	2174.85	2116.62	2073.69	2100.66	2068.84
42	3207.54	3281.85	3347.85	3408.72	3394.31	3448.42	3412.29	3439.18	3409.09	3443.51	3510.67	3557.02	3565.9	3528.69	3465.32	3523.69	3443.24	3511.87	3582.18	3567.18	3611.54	3642.79	3638.89	3618.24	3652.1	3707.72	3728	3807.75	3710.81	3560.71	3000.91	2324.11	1801.52	1085.06	829.541	814.777	781.448
43	2089.59	2116.1	2192.09	2323.2	2367.34	2465.42	2546.88	2668.4	2737.54	2879.07	2985.4	3103.31	3177.35	3275.98	3312.58	3435.12	3435.15	3471.94	3531.71	3526.25	3558.29	3555.67	3527.63	3514.08	3532.26	3539.41	3550.87	3587	3570.18	3587.13	3600.91	3576.28	3583.73	3605.58	3599.97	3611.15	3580.14
44	1451.36	1418.97	1411.43	1421.59	1390.96	1355.49	1310.24	1306.02	1241.32	1218.93	1212.58	1245.42	1239.91	1266.03	1226.64	1252	1234.66	1273.53	1286.37	1250.78	1300.39	1347.43	1372.1	1396.18	1413.1	1451.35	1467.84	1541.63	1517.62	1626.85	1614.74	1425.61	1346.81	1208.65	1008.82	846.901	694.655
45	1748.63	1748.57	1763.29	1783.44	1752.73	1739.56	1715.13	1759.38	1711.15	1729.75	1724.29	1743.5	1744.03	1749.27	1763.52	1890.45	1869.24	1929.88	1975.13	1910.27	1938.88	2019.19	2036	2020.55	2061.14	2129.74	2130.84	2208.57	2203.37	2261.83	2335.84	2282.58	2177.18	2060.59	1916.94	1748.09	1508.43
46	1015.08	1065.19	1129.14	1148.01	1170.42	1211.97	1211.54	1257.72	1300.77	1346.2	1424	1463.72	1486.03	1516.86	1554.01	1650.22	1677.09	1786.95	1901.44	1866.12	1951.98	2022.77	2019.52	2047.04	2070.32	2094.88	2128.27	2202.58	2142.71	2245.24	2347.81	2307.55	2315.61	2350.89	2409.55	2492.26	2485.39
47	2096.59	2180.54	2351.2	2481.63	2514.76	2600.7	2681.24	2816.61	2883.61	3036.46	3188.22	3360.62	3467.15	3567.08	3652.81	3792.43	3824.62	3913.83	3983.42	3997.35	4000.84	4015.79	4017.57	4016.57	4017.62	4015.52	4015.66	4011.03	4013.8	4012.33	4011.79	4014.18	4018.87	4021.81	4023.93	4022.91	4025.73
48	2209.56	2160.38	2198.41	2234.32	2178.6	2218.03	2196.17	2251.05	2214.55	2253.72	2283.38	2320.67	2308.51	2353.16	2335.79	2385.5	2377.01	2440.15	2538.41	2560.89	2610.63	2717.21	2747.07	2751.06	2799.07	2839.47	2902.01	3047.91	3024.19	3106.37	3254.9	3264.82	3346.85	3368.13	3444.54	3504.55	3567.48
49	2715.73	2657.77	2619.65	2622.8	2529.54	2505.59	2426.02	2425.15	2354.07	2366.6	2377.74	2437.64	2452.93	2489.67	2458.11	2541.31	2535.49	2641.33	2737.83	2733.64	2801.98	2933.43	3008.65	3042.83	3121.19	3232.58	3332.96	3549.87	3501.91	3612.53	3744.53	3749.62	3781.9	3818.07	3862.19	3917.96	3915.49
50	1169.32	1208.87	1220.27	1312.93	1308.81	1343.55	1368.63	1457.21	1480.31	1537.49	1573.08	1661.15	1664.84	1724.75	1764.51	1807.91	1849.16	1878.44	1938.75	1959.23	1929.34	2025.82	2008.14	2051.07	2091.98	2144.25	2194.33	2224.91	2167.82	2234.76	2325.39	2271.05	2252.81	2329.2	2354.2	2496.69	2526.07
51	1162.55	1177.32	1189.51	1212.08	1183.27	1185.89	1170.34	1186.81	1181.48	1195.96	1223.17	1250.29	1259.5	1255.8	1233.39	1244.43	1212.87	1272.2	1309.85	1332.53	1360.62	1406.67	1426.36	1452.72	1506.19	1555.34	1620.93	1743.57	1719.55	1820.3	1924.74	1975.57	2031.14	2103.24	2193.79	2270.76	2261.48
52	634.419	653.567	687.873	725.585	730.829	762.376	781.506	809.004	826.277	860.122	898.13	937.073	966.004	1010.69	1034.04	1102.28	1124.15	1204.87	1274.83	1295.98	1340.95	1415.68	1439.15	1464.47	1505.52	1540.8	1575.14	1644.54	1603.09	1450.23	1454.22	1423.15	1427.58	1450.03	1480.43	1527.61	1499.49
53	1264.12	1318.57	1400.99	1495.38	1519.84	1580.51	1610.58	1662.5	1692.7	1730.46	1773.57	1822.46	1844.28	1882.52	1888.03	1959.14	1964.69	2037.29	2113.84	2123.08	2182.26	2280.95	2301.03	2309.75	2385.12	2468.41	2552.84	2698.22	2669.32	2780.53	2902.09	2871.93	2911.56	2973.17	3028.25	3131.25	3041.1
54	4022.3	4022.76	4025.03	4028.76	4025.77	4024.69	4021.36	4018.43	4016.62	4017.01	4019.27	4021.46	4018.81	4020.56	4019.98	4023.8	4023.3	4022.49	4021.16	4019.5	4017.8	4015.67	4016.38	4015.17	4016.11	4014.34	4012.46	4011.03	4011.19	4010.94	4011.71	4012.13	4004.86	3976.77	3979.76	3982.72	3958.24
55	1962.81	2013.78	2111.3	2192.35	2174.75	2199.75	2218.16	2268.1	2251.07	2259.03	2299.35	2352.26	2333.28	2359.04	2338.79	2364.77	2336.78	2369.41	2404.41	2464.42	2469.17	2541.84	2578.3	2639.74	2607.53	2640.64	2648.42	2859.45	2839.99	2899.68	3013.98	3028.05	3040.77	2739.78	2408.84	2277.47	1996.8
56	1660.16	1721.89	1802.29	1898.47	1935.04	2004.86	2046.05	2060.8	2084.58	2176.56	2226.54	2272.88	2284.3	2328.01	2292.41	2343.35	2303.59	2369.55	2409.23	2416.38	2442.11	2522.79	2513.34	2480.96	2507.47	2604.01	2621.16	2653.4	2574.72	2605.47	2630.3	2552.19	2544.64	2517.43	2600.7	2662.52	2573.85
57	3962.7	3972.96	3988.43	3995.65	3978.28	3981	3965.47	3949.15	3920.5	3924.92	3931.87	3945.25	3922.1	3926.75	3888.74	3922.03	3914.78	3927.2	3953.56	3943.01	3961.17	3967.29	3974.51	3979.25	3973.37	3980.38	3985.69	3992.3	3997.85	3996.68	4005	4002.46	4010.39	4016.78	4020.74	4022.12	4012.85
58	2122.53	2152.28	2208.82	2256.6	2217.9	2239.66	2256.31	2294.35	2267.85	2302.45	2317.56	2391.43	2394.95	2475.93	2508.42	2619.33	2632.12	2754.21	2891.08	2924.85	3038.98	3236.93	3311.62	3380.17	3484.77	3576.97	3682.19	3824.58	3808.92	3883.58	3966.62	3963.47	3976.69	3997.67	4004.63	4016.34	3866.47
59	1049.02	1039.43	1078.77	1111.76	1107.86	1152.92	1180.22	1210.9	1198.36	1276.81	1263.1	1338.11	1404.15	1440	1393.69	1453.1	1492.24	1547.27	1571.71	1547.2	1688.08	1722.77	1696.64	1712.18	1786.7	1840.52	1895.79	2011.84	2063.67	2139.4	2229.23	2194.6	2136.09	1982.32	1808.83	1695.3	1435.36
60	4040.35	4041.09	4040.09	4039.57	4037.78	4039.56	4038.48	4034.86	4032.95	4030.75	4029.65	4030.06	4027.96	4028.31	4028.78	4027.44	4027.75	4025.08	4023.56	4022.9	4021.21	4017.66	4019.44	4017.22	4017.62	4015.52	4015.66	4011.03	4013.8	4012.33	4011.79	4014.18	3970.98	3832.34	3108.84	2111.17	1400.29
61	1485.35	1525.36	1615.85	1668.46	1688.99	1766.37	1824.46	1890.08	1926.13	1935.46	1869.41	1839.97	1785.12	1750.29	1737.59	1736.12	1743.04	1749.27	1770.33	1799.83	1869.8	1913.81	1977	2023.96	2122.18	2135.86	2114.65	2165.03	2195.49	2255.33	2286.36	2391.85	2427.35	2561.77	2627.24	2756.48	2767.95
62	1461.2	1462.58	1492.67	1501.17	1447.35	1359.89	799.9	796.113	807.004	823.009	814.535	795.621	802.986	803.817	815.6	807.894	823.225	826.315	832.272	829.079	849.244	862.168	879.614	893.997	921.051	924.905	933.143	988.472	993.838	1013.81	1041.21	1097	1094.73	1144.88	1165.84	1215.1	1213.44
63	1475.27	1508.62	1579.93	1633.62	1644.7	1654.63	1403.75	1274.85	1259.94	1254.1	1222.49	1212.86	1194.29	1192.83	1198.38	1208.32	1244.47	1273.7	1305.23	1343.62	1425.53	1473.03	1529.18	1553.46	1628.28	1653.36	1722.58	1834.88	1882.95	1741.47	1634.8	1549.16	1402.1	1458.45	1408.21	1459.55	1481.06
64	600.826	622.186	660.247	688.972	695.172	720.97	721.977	733.658	738.925	756.316	768.04	789.905	781.351	802.094	783.629	813.259	825.432	831.915	846.174	847.724	880.137	896.011	907.781	924.786	943.206	945.775	974.662	1026.07	1042.18	1052.71	1079.78	1100.47	1097.94	1168.35	1194.88	1245.73	1227.94
65	1594.82	1663.24	1766.58	1818.29	1855.29	1987.5	2030.81	2084.94	2181.24	2277.67	2266.89	2324.49	2334.22	2413.3	2474.58	2511.3	2576.21	2592.71	2639.74	2683.17	2762.77	2803.94	2838.48	2842.22	2906.63	2911.87	2946.15	3037.94	3077.02	3072.91	3087.14	3185.02	3204.78	3272.79	3299.6	3356.1	3390
66	1467.56	1553.08	1666.78	1749.28	1763.73	1852.46	1894.16	1905.54	1916.36	1938.05	1883.93	1874.2	1858.7	1828.59	1833.51	1828.86	1847.64	1858.46	1852.03	1878.65	1940.25	1942.54	1935.08	1911.83	1949.72	1967.55	2048.54	2138.32	2187.66	2188.88	2010.54	2002.78	1932.1	1907.25	1850.03	1865.82	1796.76
67	1406.72	1407.37	1428.79	1445.75	1414.33	1449.56	1437.86	1437.7	1445.32	1455.4	1414.12	1429.24	1407.66	1421.88	1384.93	1367.21	1388.92	1428.66	1434.1	1420.12	1414.97	1452.76	1458.24	1444.72	1507.6	1534.55	1525.85	1600.13	1632.19	1596.92	1358.07	1258.06	1167.71	1195.89	1210.3	1256.38	1216.68
68	1025.53	1017.65	1030.18	1010.89	992.726	1002.13	836.906	764.91	763.783	772.658	780.299	818.501	845.643	860.738	854.645	873.386	876.914	882.666	887.37	903.986	937.959	949.334	952.714	953.282	1006.84	1000.59	1009.21	1032.85	1040.43	1037.37	1052.6	1067.05	1004.47	926.409	821.158	786.934	720.455
69	598.542	626.684	653.434	682.912	688.178	699.248	664.362	655.687	677.81	703.31	708.093	720.793	726.379	764.702	779.736	794.612	824.932	846.621	861.172	890.342	909.469	936.154	940.337	963.859	977.314	967.119	984.439	1048.55	1058.9	1063.4	1047.63	990.38	872.505	798.017	725.224	687.009	611.91
70	703.721	723.161	747.781	784.334	793.53	833.191	833.84	778.391	783.133	790.981	773.188	776.202	809.982	800.356	800.186	812.947	820.357	822.434	841.27	848.945	873.311	864.075	858.585	858.078	881.431	885.145	888.163	920.32	912.806	913.02	935.378	969.288	962.133	1006.24	987.598	1024.02	1005.12
71	1383.75	1491.39	1619.67	1724.52	1772.46	1833.42	1925.69	2003.28	2051.86	2102.47	2098.34	2123.99	2108.39	2106.9	2093.17	2007.8	1933.4	1851.28	1823.52	1805.43	1840.47	1852.83	1869.09	1864.89	1914.03	1925.02	1983.71	2037.76	2064.68	1775.31	1457.1	1310.54	1140.11	1025.01	933.538	856.813	761.319
72	1312.94	1331.56	1365.13	1375.04	1339.48	1389.63	1283.72	1141.39	1117.29	1128.42	1116.5	1127.41	1134.27	1131.22	1139.85	1172.17	1199.64	1215.55	1246.17	1262.5	1315.88	1344.77	1374.92	1417.13	1497.93	1525.76	1557.09	1622.26	1695.35	1744.29	1781.22	1867.31	1701.81	1687.1	1704.76	1720.89	1711.83
73	869.956	893.373	929.169	957.399	967.645	997.773	969.717	968.353	990.563	1028.3	1012.24	1038.45	1047.68	1061.44	1086.23	1107.65	1141.23	1189.25	1209.5	1225.25	1274.17	1321.56	1366.39	1417.05	1481.95	1501.79	1556.57	1646.76	1697.82	1754.44	1746.24	1747.65	1630.86	1570.47	1467.17	1392.93	1244.28
74	524.394	548.838	577.128	610.56	624.884	667.908	673.234	697.825	715.305	735.059	746.071	764.085	769.832	792.617	820.883	824.397	858.468	864.995	883.131	897.085	938.51	970.494	997.117	1027.6	1079.48	1091.48	1125.05	1188.07	1231.96	1278.84	1329.17	1333.39	1235.74	1178.96	1155.64	1169.98	1098.28
75	788.572	816.127	856.382	908.109	914.181	963.209	755.025	666.474	652.964	677.681	662.911	677.689	684.603	700.387	712.745	737.307	739.041	755.403	775.192	789.103	818.251	836.264	855.577	855.613	824.755	783.581	780.622	799.128	798.454	807.784	800.646	831.345	821.433	854.912	843.277	869.699	866.865
76	1615.17	1654.67	1736.32	1781.36	1797.99	1882.04	1438.76	1201.08	1206.19	1251.26	1237.05	1271.06	1289.54	1316.47	1343.79	1373.5	1430.91	1464	1500.38	1504.2	1545.94	1567.84	1638.45	1682.13	1772.14	1771.7	1837.23	1908.53	1880.4	1937.09	1993.89	1874.1	1736.61	1666.21	1628.07	1690.81	1668.98
77	1206.89	1254.11	1326.36	1361.54	1373.39	1432.89	1311.17	1244.05	1238.81	1253.63	1230.89	1243.95	1241.81	1254.3	1270.04	1291.54	1328.7	1361.62	1396.39	1419.3	1467.98	1501.43	1544.09	1573.77	1653.87	1688.62	1756.32	1853.02	1870.51	1621.87	1442.9	1431.29	1383.81	1407.26	1425.22	1500.97	1507.83
78	928.856	978.925	1033.1	1063.45	1068.59	1137.51	1146.7	1186.61	1211.08	1250.56	1255.43	1272.32	1311.72	1301.42	1305.03	1335.25	1366.38	1396.3	1421.36	1460.9	1525.75	1568.74	1586.39	1614.73	1663.97	1652.28	1717.89	1800.94	1832.39	1869.18	1802.38	1767.17	1735.84	1744.36	1783.32	1880.92	1843.98
79	700.739	728.37	762.905	788.307	784.464	812.722	823.441	823.614	829.316	828.01	801.687	786.463	779.501	777.409	759.878	765.239	780.352	797.462	809.489	816.18	839.732	850.012	846.27	836.459	863.646	859.906	880.584	935.119	954.823	987.782	1008.05	1051.14	1045.61	1087.42	1100.4	1152.96	1148.37
80	2223.74	2278.19	2374.72	2411.52	2380.39	2414.39	2393.11	2360.21	2375.81	2347.39	2260.84	2218.56	2179.63	2174.21	2164.37	2185.66	2213.98	2219.93	2221.87	2225.4	2300.31	2308.37	2356.72	2367.84	2458.72	2464.51	2511.86	2615.22	2646.37	2679.98	2702.98	2844.9	2824.24	2818.21	2664.85	2639.22	2539.39
81	1719.1	1740.46	1788.05	1807.29	1839.7	1938.08	1986.87	2011.83	2026.75	2050.57	1991	1967.78	1918.23	1922.55	1911.2	1838.28	1862.57	1885.85	1952.81	1947.59	1937.17	1945.81	2037.89	2039.03	2125.15	2131.6	2175.87	2311.08	2349.18	2465.95	2517.14	2574.37	2469.23	2457.49	2507.14	2553.15	2568.9
82	955.221	988.771	1049.36	1083.98	1111.33	1176.04	1218.2	1255.06	1301.4	1344.34	1351.33	1379.79	1407	1431.53	1447.66	1469.53	1501.15	1509.46	1547.53	1568.26	1629.41	1667.69	1744.98	1766.47	1792.81	1743.93	1707.02	1721.98	1660.02	1652.97	1619.38	1639.53	1592.56	1637.99	1633.77	1685.38	1678.64
83	696.572	754.446	826.088	878.148	901.685	952.102	993.922	1041.65	1086.22	1127.45	1109.03	1129.03	1118.06	1123.79	1131.82	1118.87	1146.49	1149.09	1179.6	1192.23	1244.39	1246.82	1289.37	1327.7	1404.27	1425.75	1456.7	1533.12	1566.03	1603.31	1646.13	1695.72	1707.84	1760.59	1797.62	1892.47	1886.6
84	1290.66	1358.92	1458.42	1489.56	1502.84	1587.82	1648.03	1717.23	1764.9	1824.63	1832.55	1831.28	1829.39	1833.51	1858.62	1895.29	1926.33	1993.36	2051.79	2085.52	2134.1	2183.01	2204.31	2244.12	2368.33	2393.11	2469.72	2627.33	2675.13	2727.48	2758.05	2915.25	2973.79	3116.07	3197.65	3345.72	3360.64
85	2063.94	2103.17	2232.21	2325.92	2324.53	2207.62	1682.28	1615.23	1641.14	1681.35	1666.92	1682.17	1672.23	1675.23	1711.2	1722.11	1754.37	1760.53	1787.96	1819.45	1871.36	1876.73	1878.45	1840.12	1907.07	1924.74	1988.53	2080.4	2114.17	2163.34	2211.92	2295.43	2101.22	1938.68	1931.64	1952.59	1856.73
86	834.781	885.604	939.594	990.164	1016.86	1083.65	1133.72	1187.69	1223.22	1253.12	1256.24	1290.68	1304.18	1343.29	1367.54	1393.19	1444.8	1475.29	1537.87	1596.39	1688.12	1744.76	1813.8	1872.75	1983.26	1996.86	2069.44	2195.67	2287.59	2382.88	2306.95	2259.71	2229.02	2323.63	2358.33	2471.78	2446.56
87	2340.4	2377.93	2463.57	2527.39	2500.03	2611.08	2662.39	2690	2688	2675.75	2594.91	2529.22	2434.34	2406.25	2402.11	2417.79	2416.48	2453.61	2501.86	2543	2637.71	2644.31	2696.66	2678.31	2746.79	2731.85	2790.69	2846.79	2862.92	2899.02	2917.42	3055.91	3024.25	3132.25	3167.42	3257.9	3233.61
88	2055.89	2141.11	2256.62	2300.89	2278.16	2353.42	2389.06	2389.43	2333.85	2292.59	2180.66	2130.26	2080.19	2077.24	2070.19	2044.86	2059.85	2070.83	2103.83	2103.39	2163.35	2187.75	2242.78	2271.91	2320.8	2316.47	2386.25	2499.81	2543.87	2621.3	2686.63	2803.81	2763.37	2881.7	2900.71	3058.96	3048.71
89	1499.75	1557.42	1593.53	1639.12	1640.35	1592.72	1013.6	860.689	729.695	608.042	499.435	467.883	438.191	426.551	409.45	408.272	432.346	420.954	436.961	431.086	471.213	497.486	561.806	571.711	625.637	656.117	650.636	693.696	702.745	768.354	804.182	808.681	801.963	845.78	860.44	917.645	919.744
90	988.231	1018.67	1061.71	1086.19	1089.17	1144.81	1188.84	1223.95	1230.26	1246.25	1222.07	1223.52	1241.14	1280.78	1301.21	1360.57	1394.68	1441.24	1501.63	1539.7	1638.28	1707.09	1763.49	1830.44	1935.85	1970.92	2050.89	2189.1	2278.66	2389.43	2490.46	2669.11	2724.15	2880.96	2847.29	2992.85	3011.56
91	1051.27	1096.97	1166.39	1202.43	1209.21	1258.38	1055.1	891.84	881.427	890.454	891.899	901.182	914.744	931.504	951.44	977.934	1020.61	1051.73	1086.18	1108.79	1152.65	1201.22	1233.13	1263.91	1316.19	1312.09	1340.23	1341.49	1336.23	1334.12	1279.43	1283.61	1214.65	1158.41	1040.76	968.524	866.801
92	819.45	858.303	893.455	915.13	919.742	856.173	712.412	661.852	658.686	675.978	667.19	681.735	684.053	706.887	712.633	719.006	735.898	748.746	762	775.352	798.223	815.275	821.899	831.263	866.693	863.773	883.799	917.035	926.739	937.528	950.458	973.892	892.43	866.037	807.757	773.596	706.041
93	964.476	1004.19	1047.39	1076.05	1080.8	1104.22	839.425	800.959	789.133	814.598	829.65	855.373	863.497	864.342	870.035	892.201	907.556	949.072	971.312	973.164	1014.95	1047.12	1063.3	1077.78	1111.79	1114.68	1164.91	1197.01	1228.19	1243.16	1279.07	1334.8	1337.59	1401.84	1382.67	1290.08	1225.61
94	1346.72	1366.61	1412.11	1428.65	1397.15	1421.82	1364.57	1255.55	1183.37	1124.63	1055.24	1035.2	1016.79	1016.03	1027.3	1016.2	1036.92	1053.3	1071.6	1088.63	1107.2	1106.15	1102.11	1101.28	1123.13	1098.3	1120.43	1157.76	1149.45	1175.83	1176.84	1219.32	1217.32	1252.94	1251.76	1307.2	1284.95
95	1066.11	1120.67	1161.68	1204.6	1220.06	1263.7	1215.5	1085.53	1070.89	1117.78	1113.9	1146.31	1163.35	1186.38	1208.69	1222.23	1240.74	1283.31	1318.25	1352.01	1401.38	1410.21	1415.09	1399.34	1452.62	1456.21	1466.05	1508.95	1511.17	1517.34	1502.33	1552.7	1529.24	1580.79	1608.52	1670.18	1657.53
96	927.047	952.533	999.511	1045.7	1064.06	1125.6	1146.91	1176.36	1210.36	1234.26	1205.67	1203.8	1189.47	1188.54	1172.37	1161.75	1168.61	1183.27	1188.95	1186.09	1214.2	1218.8	1222.94	1229.82	1266.64	1269.1	1312.73	1375.5	1383.15	1421.62	1431.53	1508.94	1495.8	1551.1	1566.28	1620.85	1593.79
97	1641.19	1699.3	1821.43	1902.46	1959.39	2054.34	1531.45	1428.46	1407.97	1441.67	1436.57	1492.59	1512.71	1542.5	1576.19	1608	1645.29	1668.57	1715.96	1722.28	1775.86	1831.8	1813.5	1829.83	1910.39	1891.31	1927.58	2001.79	1983.45	2004.71	1956.51	1967.27	1866.82	1854.35	1783.35	1782.89	1704.93
98	1269.39	1324.33	1421.92	1489.12	1526.27	1593.53	1613.25	1635.43	1701.71	1707.73	1672.68	1661.09	1622	1609.09	1617.15	1608.55	1670.32	1672.21	1685.25	1736.07	1793.68	1863.26	1886.49	1940.91	2028.08	2033.53	2071.79	2086.49	2066.18	1920.02	1666.13	1555.47	1362.27	1184.18	909.162	867.712	832.553
99	1349.62	1330.92	1367.74	1367.52	1358.29	1366.46	1247.03	1252	1268.52	1282.81	1270.14	1299.01	1282.32	1307.22	1291.17	1293.71	1356.75	1371.02	1420.54	1444.53	1502.44	1558.29	1622.87	1640.13	1746.28	1813.93	1786.03	1658.64	1610.78	1651.21	1686.78	1619.44	1403.31	1438.66	1411.73	1437.96	1419.14
100	1263.04	1262.1	1258.04	1253.84	1207.42	1254.27	1264.82	1282.99	1295.41	1300.66	1254.7	1232.31	1212.48	1207.07	1207.11	1200.61	1254.55	1267.58	1288.4	1262.88	1233.1	1233.2	1246.19	1295.67	1297.5	1254.09	1267.83	1330.86	1378.91	1434.71	1422.16	1453.41	1423.11	1475.35	1453.26	1476.29	1426.55
KO TMRM
1	1022.76	1043.48	1048.71	1051.92	1083.23	1115.8	1151.64	1170.19	1164.06	1196.6	1200.79	1246.63	1247.2	1260.26	1269.71	1296.41	1275.51	1310.69	1312.63	1365.62	1331.26	1354.62	1335.55	1342.82	1348.42	1351.42	1398.21	1374.68	1453.76	1440.02	1516.23	1487.04	1466.56	1505.71	1530.32	1592	1631.61
2	888.144	896.793	879.595	885.497	900.166	923.367	958.488	959.396	947.586	966.822	975.917	1017.68	1016.19	989.198	996.404	1019.46	1017.73	1038.85	1039.54	1077.25	1071.81	1119.41	1101.17	1064.92	1075.82	1077.01	1118.6	1112.54	1187.54	1170.31	1185.72	1168.5	1153.81	1166.24	1143.08	1186.36	1180.38
3	1253.3	1275.01	1274.65	1263.7	1249.76	1258.33	1274.42	1272.19	1250.51	1285.93	1235.67	1303	1290.27	1241.75	1223.43	1246.91	1241.5	1257.11	1219.56	1271.33	1226.3	1270.49	1288.86	1290.25	1351.66	1410	1435.11	1443.59	1495.56	1486.47	1587.69	1593.79	1606.53	1646.61	1595.37	1693.84	1679.76
4	1001.16	1002.62	1015.1	1030	1055.29	1057.58	1120.57	1152.07	1120.68	1158.9	1169.47	1171.51	1178.84	1199.8	1192.95	1234.14	1209.17	1251.14	1259.92	1300.24	1245.89	1303.22	1317.72	1299.55	1343.29	1339.11	1407.77	1388.4	1425.31	1418.44	1488.24	1437.36	1411.57	1445.36	1482.94	1544.87	1510.22
5	660.153	667.301	665.176	660.817	664.913	665.781	693.42	700.267	680.743	692.117	697.898	732.198	732.348	726.882	744.702	769.429	770.68	783.326	782.678	813.13	801.043	821.986	822.7	824.531	849.506	854.367	891.751	877.665	914.743	899.657	939.06	934.08	946.519	958.458	994.219	1031.72	1037.99
6	1193.05	1201.37	1187.79	1211.7	1225.91	1248.91	1284.2	1301.21	1312.56	1340.05	1345.79	1405.11	1434.35	1411.62	1448.98	1521.27	1487.43	1545.83	1510.48	1532.31	1493.14	1615.7	1577.09	1585.63	1594.84	1566.09	1588.8	1555.19	1637.65	1566.67	1679.27	1641.9	1682.04	1705.86	1736.04	1820.23	1768.41
7	1016.57	1031.08	1034.3	1037.42	1057.05	1080.3	1105.93	1123.9	1120.8	1128.72	1131.07	1178.55	1165.95	1154.14	1178.85	1205.29	1177.03	1211.36	1196.65	1238.76	1211.72	1278.31	1287.27	1295.81	1313.59	1319.84	1348.52	1323.39	1406.62	1385.34	1461.7	1437.54	1403.14	1423.31	1474.71	1517.89	1530.12
8	1059.45	1097.87	1122.26	1143.89	1197.07	1207.63	1240.64	1295.91	1294.54	1306.6	1302.59	1358.7	1344.41	1303.36	1325.44	1375.66	1417.4	1469.61	1464.14	1553.73	1541.59	1592.56	1583.29	1644.59	1672.74	1703.76	1706.21	1480.95	1659.88	1651.1	1720.34	1678.16	1669.79	1682.51	1706.38	1786.3	1802.23
9	616.86	632.554	635.482	629.973	651.816	666.432	695.165	706.717	709.326	722.555	727.081	749.78	751.336	743.986	746.282	765.328	762.011	768.855	762.154	813.419	796.983	825.012	828.071	826.581	843.859	860.837	897.767	900.158	943.203	935.203	980.569	979.964	980.278	995.557	1029.19	1064.13	1071.96
10	754.561	761.339	762.148	768.723	749.773	764.457	771.356	776.739	749.182	755.102	754.285	773.026	780.845	763.556	768.455	778.084	766.123	787.025	774.398	809.014	776.573	788.492	791.098	776.039	806.672	794.508	823.135	804.711	849.488	826.954	861.978	823.028	831.507	845.279	865.573	907.668	873.721
11	1086.98	1105.37	1097.5	1087.18	1114.74	1119.31	1170.77	1182.93	1153.21	1163.91	1150.21	1210.26	1218.79	1217.63	1223.4	1253.79	1249.29	1300.87	1303.96	1364.73	1334.84	1360.17	1364.35	1368.32	1371.45	1379.83	1415.94	1385.97	1458.7	1404.93	1218.97	1233.52	1272.77	1299.17	1336.8	1399.09	1412.02
12	1104.32	1118.81	1112.05	1104.43	1129.55	1151.46	1179.25	1197.91	1182.06	1185.66	1185.84	1255.95	1225.45	1148.22	1161.48	1165.78	1139.85	1142.9	1079.93	1121.74	1045.02	1102.21	1088.4	1017.58	1034.18	1091.66	1164.38	1143.61	1191.92	1166.77	1238.88	1202.47	1245.09	1250.83	1253.43	1362.08	1292.81
13	1261.46	1290.67	1326.73	1325.68	1339.26	1397.36	1432.12	1410.5	1383.98	1394.06	1403.78	1452.93	1438.61	1424.44	1401.35	1440.34	1440.13	1431.1	1455.2	1515.33	1487.62	1534.27	1565.04	1534.83	1525.29	1583.52	1635.57	1643.07	1690.66	1663.11	1747.64	1698.53	1745.86	1782.79	1837.32	1912.94	1944.12
14	1200.35	1210.79	1204.74	1188.97	1202.53	1230.73	1263.28	1259.2	1231.82	1244.68	1253.06	1296.93	1302.79	1304.46	1311.7	1336.31	1330.39	1382.01	1406.87	1457.18	1451.58	1490.61	1478.43	1475.72	1513.23	1519.04	1577.96	1560.82	1655.7	1623.51	1694.87	1666.01	1667.71	1679.23	1732.93	1772.78	1758.98
15	825.339	834.66	837.641	835.009	855.415	871.876	905.623	919.402	908.185	919.417	921.779	956.726	957.524	947.306	960.44	985.278	974.628	1016.78	999.346	1021.94	1015.88	1064.53	1053.12	1047.44	1053.54	1061.99	1085.37	1053.57	1089.17	1073.86	1114.4	1093.14	1106.77	1105.64	1112.8	1149.64	1130.48
16	869.03	896.224	902.167	899.994	931.27	953.693	990.336	980.17	952.751	973.439	983.601	1017.08	1026	1033.37	1050.66	1083.69	1046.42	1088.58	1097.22	1159.32	1135.23	1206.63	1199.6	1192.27	1190.42	1195.47	1233.52	1231.02	1284.79	1314.1	1363.2	1310.65	1303.86	1323.13	1350.49	1409.37	1413.53
17	1252.7	1248.48	1259.11	1253.35	1268.02	1282.4	1294.8	1300.37	1273.42	1278.36	1289.94	1355.44	1353.39	1347.38	1364.08	1372	1335.04	1365.99	1379.15	1388.33	1340.68	1417.12	1400.16	1439.3	1427.15	1435.95	1493.95	1477.06	1514.38	1485.42	1565.82	1553.74	1550.35	1598.88	1587.7	1672.13	1679.09
18	1404.82	1407.51	1366.33	1327.98	1358.75	1404.9	1467.19	1468.22	1436.98	1433.08	1443.65	1492.39	1547.37	1515.32	1535.69	1529.65	1540.61	1618.18	1573.49	1616.04	1611.62	1661.37	1607.33	1595.22	1580.45	1613.85	1648.82	1612.74	1734.53	1696.41	1752.13	1685.32	1641.47	1613.57	1654.94	1706.4	1684.81
19	987.28	996.585	1003.34	999.927	997.658	1024.63	1072.84	1062.01	1041.74	1063.14	1049.89	1091.31	1095.27	1082.08	1099.37	1135.95	1133.29	1158.25	1138.18	1165.83	1143	1174.23	1180.19	1172.79	1194.24	1195.72	1232.93	1203.72	1235.28	1217.84	1249.64	1225.37	1209.81	1217.86	1238.38	1295.71	1281.53
20	648.614	661.517	662.246	663.281	664.186	662.15	666.956	669.553	649.585	649.859	647.994	677.095	680.158	674.059	676.159	696.827	687.025	696.857	693.455	710.774	706.347	735.509	731.831	752.55	757.227	747.812	780.239	763.116	792.57	765.372	773.014	744.955	764.261	763.051	800.303	830.562	886.824
21	1356.55	1396.76	1380.12	1325.17	1308.86	1279.23	1251.03	1209.65	1178.79	1181.56	1206.48	1282.59	1227.75	1206.19	1306.63	1320.95	1308.67	1330.41	1377.84	1384.72	1350.46	1290.17	1261.94	1292.96	1321.77	1346.44	1355.37	1325.59	1433.43	1444.04	1434.67	1360.05	1432.41	1163.64	512.508	272.668	158.878
22	838.482	847.519	851.907	854.427	883.346	907.41	941.434	954.626	959.322	969.082	984.389	1019.4	1012.16	1020.5	1035.09	1063.58	1063.47	1102.93	1096.75	1122.37	1088.56	1151.43	1160.47	1174.49	1160.35	1163.4	1211.34	1197.47	1261.92	1262.52	1307.69	1252.59	1253.2	1267.14	1303.86	1479.25	1622.13
23	934.566	925.333	928.895	950.063	1000.08	1002.55	1040.12	976.759	961.852	1010.24	1002.19	1009.31	1042.84	1038.44	1020.44	1021.4	1044.99	1093.37	1100.81	1235.9	1188.88	1173.85	1105.61	1097.32	1164.53	1207.93	1270.34	1237.24	1274.28	1247.69	1241.04	1224.73	1193.11	1187.49	1163.54	1215.85	1231.56
24	975.429	978.473	991.427	983.015	997.149	999.422	1048.03	1071.96	1042.91	1029.14	1051.32	1094.8	1100.22	1107.41	1134.33	1126.35	1138	1197.04	1146.6	1156.13	1167.28	1180.54	1119.45	1092.86	1093.83	1088.58	1134.4	1121.03	1220.56	1173.2	1203.89	1144.65	1137.95	1111.31	1146.69	1155.97	1146.95
25	763.223	779.778	766.884	760.324	785.097	805.542	838.029	849.903	839.744	845.501	842.762	851.531	839.214	862.341	866.223	880.638	836.983	848.004	852.424	862.22	839.778	920.397	925.653	926.078	915.048	928.547	969.393	966.522	1002.32	935.625	970.941	1044.05	1041.73	1066.14	1096.76	1118.6	1102.35
26	1120.2	1144.8	1108.47	1109.51	1137.98	1131.8	1178.7	1209.11	1168.63	1187.92	1186.58	1230.98	1254.29	1267.1	1278.09	1302.02	1266.32	1311.92	1319.13	1392.76	1400.56	1405.18	1414.38	1405.2	1420.68	1406.58	1455.4	1472.54	1531.79	1506.64	1558.47	1532.84	1541.38	1568.38	1610.85	1664.26	1652.96
27	1292.7	1282.94	1316.2	1389.6	1414.3	1410	1444.65	1461.7	1436.96	1395.69	1454.59	1474.16	1518.21	1566.41	1644.78	1618.86	1603.48	1647.97	1747.26	1801.88	1810.99	1849.94	1816.31	1787.24	1739.38	1851.02	1929.97	1782.61	1831.99	1818.61	1874.42	1870.47	1625.31	1708.39	1776.89	1766.55	1755.67
28	1000.48	1023.41	1041.66	1075.28	1034.1	1004.51	1058.38	1080.83	1046.81	1145.17	1177.55	1229.07	1228.3	1199.5	1217.81	1269.25	1252.38	1269.06	1261.73	1276.39	1235.21	1325.4	1298.08	1304.02	1375.82	1358.47	1438.05	1378.31	1473.27	1451.37	1480.49	1502.43	1463.65	1483.53	1716.77	1550.84	984.652
29	956.583	984.874	970.551	980.988	984.306	1031.02	1059.58	1060.57	1039.25	1060.18	1059.98	1104.5	1115.61	1094.41	1113.13	1142	1138.62	1163.38	1139.11	1197.39	1193.83	1245.32	1265.05	1244.08	1272.24	1295.39	1334.34	1288.65	1350.78	1336.06	1428.47	1419.34	1428.81	1439.71	1477.55	1543.4	1544.73
30	827.08	817.291	805.403	780.619	771.156	768.255	797.938	811.828	792.086	807.181	804.008	828.414	848.052	841.427	847.984	887.081	884.67	904.871	907.254	949.242	914.305	947.628	925.447	922.832	921.097	907.881	911.707	871.943	896.446	892.58	924.206	907.71	893.542	891.404	908.599	918.402	909.365
31	959.359	980.119	969.984	962.44	985.869	1016.68	1043.71	1041.22	1025.94	1046.77	1043.83	1086.34	1075.95	1073.36	1084.95	1126.8	1104.27	1154.6	1155.32	1203.64	1186.67	1214.87	1199.92	1191.65	1198.02	1197.45	1241.06	1214.04	1288.84	1259.19	1304.42	1275.45	1284.25	1303.82	1330.39	1343.87	1314.3
32	677.774	700.549	699.916	703.315	710.431	730.756	752.843	764.722	755.285	771.345	775.9	802.136	817.79	815.867	835.972	868.36	861.754	877.646	898.625	927.307	923.475	953.926	942.529	940.047	947.553	939.944	974.03	973.865	1006.44	1004.16	1051.94	1011.69	1033.28	1044.48	1061.47	1099.68	1099.08
33	813.384	814.905	812.521	807.079	830.658	849.467	881.512	892.609	872.625	890.031	894.97	923.546	940.157	918.976	932.287	954.866	955.744	995.528	998.549	1029.77	1006.47	1029.54	1004.98	1012.53	1005.72	1008.55	1048.74	1048.12	1084	1081.79	1110.96	1080.68	1061.4	1069.46	1098.92	1121.92	1101.21
34	1128.4	1146.03	1140.32	1150.22	1160.3	1208.58	1268.85	1262.44	1251.81	1282.05	1291.94	1310.89	1333.72	1318.83	1353.21	1400.73	1357.11	1374.99	1392.11	1444.57	1433.57	1482.55	1470.15	1495.5	1502.07	1483.08	1519.72	1503.36	1552.31	1533.07	1589.34	1548.63	1553.88	1584.56	1631.54	1662.74	1689.9
35	881.101	875.193	857.263	889.853	898.791	937.595	963.61	966.911	961.536	973.569	986.285	999.031	1023.61	1017.79	1017.56	1035.36	1036.2	1049.34	1057.23	1094.57	1052.49	1091.97	1108.73	1087.47	1090.92	1102.39	1140.56	1113.54	1137.67	1135.4	1178.02	1176.67	1181.34	1199.72	1168.67	1212.07	1226.96
36	1200.65	1233.44	1204.17	1205.88	1220.54	1243.45	1323.75	1349.47	1317.32	1360.34	1371.83	1449.51	1452.26	1475.96	1486.06	1546.12	1545.97	1573.13	1595.75	1699.8	1656.46	1761.47	1748.82	1771.86	1814.95	1782.19	1875.28	1831.16	1859.4	1856.93	1889.93	1896.55	1879.2	1898.73	1876.72	1963.87	1965.71
37	1068.95	1078.18	1020.38	1033.62	1063.58	1079.25	1092.8	1078.3	1041	1050.56	1062.44	1076.66	1066.4	1071.37	1089.94	1135.31	1142.2	1151.56	1200	1241.61	1245.22	1299.28	1274.74	1252.44	1263.67	1270.5	1341.42	1331.52	1339.4	1385.58	1423.43	1365.49	1367.06	1354.16	1366.85	1408.27	1402.11
38	872.85	895.601	866.366	867.038	853.451	887.022	892.428	896.582	884.663	930.277	924.638	971.369	977.041	988.917	999.306	994.847	991.918	1019.02	1012.92	1088.16	1069.73	1084.25	1049.44	1025.34	1009.2	1048.42	1090.96	1074.85	1182.82	1157.52	1192.16	1151.99	1152.44	1136.37	1144.18	1231.74	1253.14
39	1257.45	1258.05	1250.18	1266.57	1272.3	1275.6	1323.6	1344.84	1320.01	1341.15	1329.17	1396.76	1416.41	1409.19	1460.91	1516.23	1514.77	1550.13	1584.79	1645.47	1648.39	1717.41	1736.87	1729.45	1822.6	1831.96	1860.7	1821.54	1909.67	1869.88	1948.76	1930.92	1912.32	1955.39	2008.75	2127.31	2137.57
40	877.488	940.968	948.087	914.516	926.455	949.873	985.281	988.952	971.419	983.583	997.575	1024.21	1017.62	1018.81	1001.86	1034.1	1011.19	1044.21	1069.13	1115.43	1086.25	1124.15	1124.79	1139.99	1139.95	1145.57	1184.95	1198.62	1283.55	1251.37	1213.58	1006.45	781.039	559.059	375.897	276.026	225.131
41	1000.38	999.681	994.505	983.734	1016.33	1050.05	1100.76	1106.2	1098.47	1129.84	1150.27	1200.45	1182.82	1192.21	1203.62	1219.79	1232.56	1266.53	1256.73	1291.69	1256.66	1310.85	1314.77	1321.39	1342.81	1347.99	1397.7	1357.69	1404.62	1329.31	1429.99	1426.78	1328.13	1285.6	1234.43	1289.06	1312.24
42	1154.7	1165.71	1189.89	1168.51	1211.32	1215.03	1263.27	1278.21	1255.49	1279.31	1287.5	1316.28	1362.1	1374.34	1349.77	1373.07	1379.82	1430.42	1428.24	1528.59	1484.7	1531.45	1493.45	1478.13	1484.33	1498.14	1555.23	1534.36	1654.39	1535.8	983.897	514.752	242.133	159.396	138.191	136.559	131.67
43	1263.49	1282.42	1265.72	1274.41	1283.77	1302.26	1346.67	1354.19	1333.99	1380.77	1375.06	1426.39	1429.9	1423.06	1432.22	1480.33	1419.1	1446.95	1434.43	1451.45	1403.63	1424.57	1384.52	1377.32	1384.6	1375.16	1424.47	1392.13	1443.24	1384.47	1433.7	1379.07	1375.64	1362.03	1409.47	1445.95	1435.46
44	957.358	963.425	953.099	965.738	971.876	1019.52	1066.09	1067.02	1039.45	1057.51	1042.5	1086.69	1120.68	1109.87	1134.11	1158.72	1152.11	1211.15	1176.6	1241.68	1248.77	1298.69	1295.85	1306.05	1299.17	1288.45	1351.49	1281.5	1329.15	1315.51	1365.37	1274.76	1241.52	974.727	820.339	512.38	311.701
45	1419.81	1454.22	1391.05	1401.56	1435	1456.78	1503.78	1495.02	1481.06	1530.07	1529.12	1559.23	1552.62	1539.52	1578.61	1660.7	1664.18	1725.5	1715.71	1744.55	1685.74	1746.49	1757.63	1767.58	1786.1	1825.08	1832.69	1808.04	1913.93	1904.89	1985.1	1948.84	1963.42	1897.76	1928.56	1939.53	1374.43
46	855.149	876.109	894.797	891.463	901.961	921.54	949.528	958.337	940.7	948.183	955.048	975.764	970.194	957.44	960.147	997.54	984.576	1030.12	1049.67	1077.66	1070.44	1074.06	1083.52	1100.55	1103.78	1108.58	1147.53	1123.15	1185.8	1153.09	1188.75	1178.31	1194.59	1213.1	1222.82	1260	1258.05
47	1187.79	1157.63	1169.55	1136.75	1140.24	1129.99	1165.23	1145.58	1112.25	1128.11	1119.91	1142.7	1142.48	1109.99	1126.98	1167.94	1131	1138.12	1151.01	1212.22	1202.09	1239.44	1222.87	1227.41	1253.63	1297.99	1343.75	1326.26	1381.6	1374.27	1419.48	1374.24	1381.81	1400.02	1445.83	1514.4	1480.26
48	1113.1	1123.52	1167.83	1156.83	1176.1	1202.49	1220.88	1249.99	1223.98	1235.98	1240.33	1318.16	1309.97	1297.13	1307.05	1341.61	1346.93	1378.19	1391.11	1472.01	1451.97	1449.89	1491.28	1449.92	1455.06	1479.39	1538.39	1548.34	1560.79	1580.71	1667.54	1588.69	1602.16	1611.91	1630.23	1658.57	1686.83
49	914.793	943.42	944.448	933.091	955.966	969.539	1009.16	1004.01	989.046	1006.06	1035.47	1090.31	1099.94	1097.28	1114.99	1157.15	1145.88	1166.03	1172.75	1217.57	1189.45	1236.58	1234.24	1241.12	1253.29	1286.6	1338.16	1338.24	1398.42	1373.08	1430.84	1426.26	1420.95	1436.42	1469.71	1522.03	1539.11
50	855.577	878.309	866.321	887.422	894.398	929.159	945.872	981.938	990.118	1016.45	1039.78	1072.34	1074.04	1078.96	1159.35	1178.88	1155.32	1182.86	1186.33	1258.2	1214.31	1265.04	1266.57	1264.61	1285.23	1264.84	1310.22	1291.85	1375.98	1340.32	1404.02	1396.49	1382.11	1396.18	1376.13	1443.7	1440.22
51	487.687	487.006	478.988	491.465	498.477	496.427	520.212	516.11	501.174	515.466	538.828	534.911	547.373	529.674	547.077	547.946	546.945	568.472	565.659	596.597	577.607	593.3	577.061	573.25	584.356	589.159	595.838	569.929	617.199	610.768	625.513	618.616	631.046	635.394	646.858	671.814	654.854
52	432.903	440.035	446.28	444.726	450.776	462.102	479.321	480.812	477.524	482.326	483.53	501.837	503.006	499.064	503.93	524.5	513.317	529.575	527.108	542.53	530.296	545.609	544.037	540.37	550.312	552.494	569.868	561.911	584.106	567.618	594.554	577.208	579.467	587.439	599.561	625.408	622.117
53	786.944	794.95	805.953	805.089	821.248	841.656	880.051	881.93	877.851	900.35	905.053	933.39	951.347	946.163	967.042	997.974	993.968	998.235	1000.61	1058.16	1041.22	1067.91	1070.87	1067.44	1093.78	1103.63	1142.57	1113.7	1179.83	1176.92	1205.69	1177.07	1164.67	1177.14	1200.89	1229.52	1226.03
54	995.011	1013.47	1035.39	1035.64	1061.62	1087.41	1122.64	1144.28	1130.77	1168.51	1176.6	1228.59	1247.94	1242.63	1265.26	1290.43	1278.81	1342.21	1354.15	1410.31	1411.81	1466.92	1472.35	1471.34	1512.78	1517.51	1565.7	1532.69	1564.58	1546.26	1633.67	1623.92	1928.29	1987.18	1930.44	1884.17	1771.14
55	1123.71	1132.82	1126.19	1090.14	1089.76	1112.98	1155.54	1192.38	1171.8	1166.77	1171.79	1194.54	1176.05	1188.9	1227.69	1274.2	1241.79	1257.21	1233.07	1354.84	1332.5	1404.65	1415.09	1436.95	1419.74	1448.46	1505.79	1590.12	1648.15	1627.16	1677.99	1685.73	1694.5	1672.21	1580.84	1415.57	1131.4
56	817.346	842.663	856.216	859.866	902.084	905.027	933.464	947.732	949.075	1023.62	1005.05	1042.21	1034.37	1027.87	1035.57	1060.77	1073.77	1103.01	1088.47	1138.94	1153.23	1188.08	1193	1217.16	1232.46	1269.42	1302.91	1293.54	1332.18	1324.25	1342.62	1335.73	1302.41	1271.18	1325.94	1373.25	1381.85
57	1274.25	1302.16	1300.74	1310.54	1332.02	1353.44	1383.55	1385.83	1376.14	1412.15	1426.17	1498.57	1501.13	1498.65	1553.66	1572.86	1568.38	1594.16	1579.81	1646.82	1622.26	1632.13	1610.9	1610.46	1643.06	1665.5	1724.92	1690.71	1753.51	1731.57	1785.67	1737.06	1751.48	1778.67	1811	1837.83	1388.92
58	1214.15	1239.05	1268.01	1226.64	1253.63	1248.48	1284.45	1289.62	1255.25	1283.62	1289.95	1345.18	1319.12	1327.64	1360.55	1390.38	1377.6	1411.33	1462.72	1478.83	1451.17	1515.23	1517.9	1525.87	1544.75	1545.69	1592.94	1591.63	1610.86	1619.52	1714.73	1673.49	1671.42	1683.42	1698.02	1763.36	1809.07
59	1019.51	1041.12	1032.24	1019.08	1045.17	1047.18	1080.92	1109.09	1104.53	1121.58	1142	1204.05	1229.1	1200.49	1171.47	1234.26	1208.94	1228.97	1253.3	1282.18	1294.84	1292.24	1323.05	1316.18	1323.55	1345.31	1375.33	1321.31	1410.8	1419.17	1481.85	1439.82	1442.76	1444.16	1211.99	858.736	503.313
60	753.582	750.91	750.971	753.141	750.342	737.543	744.591	733.635	738.474	729.449	730.946	752.288	730.099	719.934	725.624	761.56	767.478	801.896	815.013	863.277	815.277	858.609	869.785	864.344	849.644	864.566	895.84	903.681	941.179	907.582	950.544	981.145	935.51	924.789	821.664	507.526	249.116
61	518.52	503.704	508.749	505.83	497.127	482.75	488.526	505.277	515.633	528.705	527.941	531.575	538.983	539.571	550.032	558.72	575.091	585.605	600.217	612.736	638.356	640.407	664.367	663.476	689.453	685.816	698.791	719.711	734.905	756.581	763.682	794.706	798.542	833.302	843.071	863.64	866.2
62	597.107	564.129	578.365	583.715	573.285	574.586	588.816	626.409	648.546	661.434	665.923	703.284	705.636	704.117	713.213	715.107	728.487	724.528	716.147	712.471	727.753	736.751	742.781	721.622	747.943	726.776	731.697	751.83	741.721	715.612	707.204	742.668	730.306	757.261	749.075	747.654	731.452
63	660.699	636.246	642.819	644.37	641.593	633.891	636.116	643.434	658.642	677.555	680.698	691.576	695.874	698.596	702.671	700.669	720.046	736.282	755.805	774.621	795.015	819.638	830.031	828.313	854.172	858.943	879.951	902.443	938.926	967.107	965.95	985.439	956.364	1006.64	1005.41	1046.08	1033.54
64	540.111	526.088	544.183	554.266	547.505	519.097	530.812	559.388	566.579	599.245	602.7	611.623	613.858	625.998	620.761	639.692	651.139	668.578	679.754	697.541	717.139	725.866	742.572	743.828	755.186	768.643	786.854	800.387	818.463	823.261	827.693	855.463	846.639	896.338	892.679	912.288	914.605
65	935.219	937.016	971.938	992.131	990.737	976.284	992.086	1015.3	1046.4	1054.05	1045.69	1051.95	1057.65	1079.4	1098.37	1098.31	1125.07	1117.74	1114.18	1139.32	1169.99	1168.75	1162.46	1150.81	1187.16	1171.66	1181.21	1222.77	1220.48	1226.05	1177.14	1211.32	1191.14	1211.29	1219.76	1227.49	1239.29
66	1315.45	1300.29	1342.24	1374.98	1373.2	1372.49	1378.43	1417.28	1427.9	1493.94	1485.44	1511.25	1544.74	1559.24	1587.28	1599.7	1644.88	1658.43	1668.87	1680.41	1735.03	1726.99	1735.64	1719.81	1746.15	1711.66	1730.75	1756.03	1756.62	1789.72	1813.38	1866.63	1832.35	1855.86	1810.74	1852.31	1819.43
67	980.447	968.84	963.977	962.73	938.433	938.089	916.019	925.154	935.169	961.043	940.867	961.475	1017.58	1006.25	1009.7	1062.94	1095.59	1113.43	1160.23	1200.88	1252.56	1236.36	1293.21	1322.9	1351.78	1343.44	1342.1	1380.68	1424.42	1508.68	1575.74	1646.68	1616.92	1650.62	1610.25	1638.53	1563.19
68	621.996	606.594	635.995	629.667	620.443	598.414	580.435	598.179	600.827	625.524	628.495	617.308	620.679	621.865	635.884	635.205	657.324	662.662	674.006	675.752	668.69	676.763	690.764	678.2	699.291	689.672	673.128	680.219	675.506	676.693	694.453	697.054	615.248	513.953	360.177	258.505	201.697
69	773.986	787.139	807.061	826.086	820.209	700.261	675.431	729.467	780.371	829.046	855.36	890.914	917.133	942.289	971.519	997.028	1026.48	1035.02	1049.69	1081.09	1116.81	1122.81	1142.41	1163.97	1204.24	1205.83	1225.24	1268.56	1300.1	1290.67	808.1	770.811	627.92	584.342	460.372	333.905	248.331
70	655.796	631.589	633.707	640.759	624.69	620.331	626.055	677.386	711.138	731.685	725.946	719.586	735.658	741.448	729.975	742.411	757.535	769.489	773.757	787.809	809.482	821.974	830.449	829.701	856.102	865.945	880.576	891.469	899.296	925.639	930.315	967.966	960.914	986.363	985.244	1022.09	1013.12
71	1165.16	1181.21	1232.38	1279.09	1297.06	1302.93	1321.84	1362.94	1394.21	1442.17	1442.46	1462.78	1469.58	1498.14	1517.09	1520.7	1500.42	1464.39	1427.72	1390.63	1403.68	1374.23	1342.78	1354.08	1393.14	1389.98	1409.26	1437.51	1444.99	1443.43	1278.64	1305.84	1297.13	1461.77	1599.01	1715.91	1280.46
72	771.068	774.503	792.717	790.33	789.635	764.471	756.345	763.154	783.206	793.259	780.087	794.691	791.513	792.336	795.697	798.936	821.236	828.313	850.59	862.962	896.081	891.003	882.688	872.675	897.157	901.031	904.47	901.118	930.969	948.018	939.334	983.707	1037.16	1093.7	1091.63	1121.13	1103.77
73	841.408	846.646	857.823	864.984	881.02	862.413	840.012	871.179	912.004	933.881	917.278	930.983	954.322	966.328	979.797	1001.33	1010.63	1000.1	1020.21	1021.93	1058.61	1064.81	1074.52	1095.7	1123.55	1118.99	1117.72	1123.87	1146.95	1154.96	1146.83	1193.16	1232.21	1026.24	763.447	479.256	291.881
74	745.26	757.398	789.381	803.662	791.656	800.395	831.131	873.046	876.353	900.574	908.41	929.926	951.726	939.814	962.997	985.509	1006.55	1032.2	1041.96	1060.48	1089	1108.74	1127.8	1127.93	1170.59	1151.16	1174.84	1209.01	1226.87	1256.18	1251.78	1342.45	1313.07	1028.48	849.395	697.527	480.201
75	587.081	578.851	586.213	615.238	611.723	599.922	515.761	519.179	557.644	581.403	580.398	604.602	632.57	643.216	656.945	675.923	687.876	700.734	718.854	720.431	740.249	742.458	753.739	757.669	802.655	823.257	826.672	823.277	836.558	847.553	836.599	870.119	855.421	883.01	880.82	893.706	856.138
76	877.813	823.727	831.007	839.143	805.268	785.273	757.169	744.401	778.298	806.286	833.472	849.934	855.133	868.857	895.58	897.987	897.623	940.674	949.817	972.897	977.312	973.351	1000.05	1002.68	1071.12	1045.15	1050.87	1083.82	1080.15	1106.72	1101.06	1185.67	1164.69	1195.82	1174.32	1220.78	1215.26
77	536.87	534.361	561.107	580.021	583.761	575.811	587.779	606.025	619.678	645.364	641.138	651.528	662.431	669.02	680.976	685.026	701.149	715.215	720.57	721.583	743.546	751.086	764.237	758.758	778.051	779.436	778.611	800.299	805.21	829.858	816.84	851.997	834.769	855.973	861.888	896.178	877.427
78	824.828	829.523	868.717	886.95	889.536	884.143	876.148	897.434	915.873	949.767	936.185	949.115	978.466	996.992	1024.31	1022.43	1024.93	1016.41	1044.11	1043.03	1100.96	1133.78	1138.52	1141.7	1177.38	1174.71	1187.18	1220.24	1245.15	1248.65	1233.4	1298.53	1291.58	1348.32	1352.97	1430.01	1379.21
79	472.009	473.455	495.067	504.447	509.933	503.358	501.394	526.046	538.392	541.806	545.486	553.422	566.332	568.387	567.65	571.757	583.846	589.106	592.182	591.519	602.332	607.469	614.617	616.987	633.5	626.094	640.672	643.659	658.244	671.503	667.696	701.531	686.578	694.737	691.524	717.323	710.586
80	826.006	805.913	828.184	816.301	802.942	793.794	777.341	779.256	816.465	832.802	809.203	824.048	819.423	830.843	817.282	840.513	852.585	866.305	880.029	877.718	900.916	904.875	927.875	994.334	997.857	973.579	970.415	1025.84	1157.44	1163.5	1162.58	1233.88	1205.07	1275.25	1343.34	1424.27	1370.04
81	1379.92	1387.64	1415.73	1456.44	1441.43	1457.68	1487.3	1518.83	1558.38	1561.94	1545.12	1521.84	1591.02	1603.35	1591.14	1660.33	1705.53	1770.07	1839.7	1846.33	1884.19	1919.34	1964.6	2006.67	2034.43	2011.1	2068.73	2143.27	2154.85	2181.96	2172.53	2283.49	2295.28	2366.32	2416.29	2469.83	2498.99
82	1077.65	1075.29	1121.75	1141.15	1150.74	1166.49	1196.18	1234	1257.59	1312.1	1317.12	1344.54	1359.97	1390.48	1388.97	1396.88	1432.07	1453.95	1444.41	1458.29	1479.6	1501.24	1504.95	1496.83	1522.3	1477.24	1482.69	1498.09	1477.42	1497.37	1476.84	1500.9	1464.27	1496.67	1493.61	1526.6	1497.24
83	709.768	711.92	754.711	777.391	798.423	797.637	813.802	839.069	862.359	883.412	892.815	910.345	905.111	913.001	927.04	941.094	945.475	959.662	980.418	980.591	1009.79	1021.53	1035.74	1039.14	1086.43	1081.93	1106.62	1126.42	1143.19	1146.68	1155.94	1194.46	1169.13	1185.86	1197.01	1224.55	1212.35
84	1027.11	1020.78	1066.21	1079.72	1072.44	1072.93	1085.3	1117.2	1137.79	1160.23	1168.65	1183.24	1205.64	1216.8	1225.23	1245.47	1270.44	1288.43	1317.79	1334.38	1350.34	1379.68	1386.54	1375.98	1406.27	1387.12	1454.69	1481.75	1505.87	1542.99	1509.66	1560.92	1582.02	1632.7	1617.49	1704.05	1670.76
85	617.398	617.78	631.918	641.693	627.892	599.646	595.221	628.666	662.653	691.986	689.823	700.98	709.405	710.309	714.192	725.182	747.571	755.034	778.081	787.56	807.784	805.494	813.812	803.702	837.155	846.125	861.253	879.612	895.845	908.769	910.87	954.645	929.915	937.437	985.079	1017.31	1005.38
86	1006.13	1012.95	1040.44	1049.93	1070.64	1061.14	1070.83	1108.33	1134	1175.33	1204.86	1215.61	1224.38	1236.48	1259.54	1278.66	1325.04	1322.91	1365.08	1379.58	1415.79	1443.94	1469.62	1474.9	1527.71	1467.74	1498.29	1537.36	1578.03	1598.05	1595.74	1647	1646.41	1689.27	1684.68	1731.7	1688.59
87	1200.68	1190.73	1221.22	1245.71	1237.48	1245.38	1263.64	1327.65	1361.76	1397.15	1386.01	1407.8	1417.81	1417.43	1436.79	1463.6	1503.29	1502.23	1520.7	1562.07	1634.99	1624.63	1646.51	1608.98	1644.49	1642.5	1659.41	1699.86	1732.79	1765.95	1741.38	1840.54	1819.53	1897.85	1888.15	1988.34	1939.64
88	1009.71	1020.29	1021.03	1025.08	1007.09	1013.56	1015.4	1030.59	1056.69	1080.39	1095.77	1111.64	1118.67	1143.69	1151.88	1174.6	1184.9	1225.4	1212.75	1232.44	1287.96	1315.57	1326.48	1342.22	1396.77	1391.9	1415.03	1444	1506.98	1557.52	1601.87	1642.78	1677.53	1738.97	1734.37	1815	1820.82
89	1036.09	988.993	951.052	950.474	923.024	884.053	665.196	648.761	651.753	641.705	626.513	611.35	603.366	579.466	561.028	545.194	546.041	543.889	541.584	526.638	543.161	550.785	558.488	552.77	567.338	540.084	539.565	523.222	508.751	540.464	527.318	505.603	468.307	464.553	449.258	460.21	428.491
90	1096.39	1072.8	1084.59	1081.06	1053.26	1040.92	1053.66	1108.44	1142.78	1178.3	1168.58	1199.53	1183.55	1203.72	1206.56	1231.32	1232.02	1231.48	1242.11	1233.92	1304.88	1312.2	1329.66	1307.58	1317.03	1319.5	1343.44	1381.26	1402.99	1426.7	1446.57	1484.87	1494.65	1577.05	1581.83	1649.53	1620.51
91	775.333	786.052	818.688	822.382	828.971	818.059	837.278	855.421	867.067	885.753	883.656	879.459	872.718	872.348	879.088	900.796	916.024	939.886	949.487	951.579	980.429	990.91	1018.29	1018.83	1082.79	1058.18	1073.61	1096.24	1126.8	1165.17	1193.16	1212.42	1164.22	896.588	656.456	455.91	308.44
92	576.302	574.484	590.843	608.342	612.995	569.229	557.719	602.442	613.875	627.404	633.202	662.36	669.684	688.927	682.766	687.031	694.821	703.585	700.546	713.946	739.33	746.099	741.012	746	765.905	768.52	761.62	768.796	764.109	768.778	775.667	692.283	485.366	376.417	277.497	205.28	160.791
93	727.043	725.292	764.942	766.476	775.129	773.911	669.35	722.769	735.535	779.861	794.854	816.148	812.709	819.473	840.365	859.853	886.973	901.136	920.235	930.414	957.021	968.457	999.831	1004.72	1059.13	1054.41	1074.02	1097.77	1120	1138.26	1130.39	1155.14	1167.5	1198.69	1197.21	1238.58	1224.81
94	753.628	747.413	770.309	787.27	772.442	767.861	771.818	804.045	827.699	845.953	835.135	844.528	832.527	840.904	840.857	844.215	870.978	884.434	886.129	895.927	902.315	888.521	889.809	900.734	929.035	915.531	927.671	939.698	958.794	960.225	963.538	1004.71	995.825	1019.27	1034.31	1069.47	1043.69
95	657.875	639.275	640.419	654.553	646.098	646.302	643.753	662.576	677.296	711.102	706.78	727.453	741.969	734.569	741.592	741.797	747.11	750.905	757.129	761.132	807.544	812.389	825.6	818.846	847.307	848.697	862.221	866.939	876.112	882.522	879.402	901.569	900.779	940.115	933.673	953.648	946.772
96	530.868	517.938	534.303	538.771	531.938	524.334	523.964	554.478	565.438	591.02	583.666	594.941	595.33	607.715	614.753	609.45	625.168	646.2	649.13	654.026	662.801	671.34	689.982	689.324	720.053	714.651	722.745	766.129	755.745	784.562	790.34	809.545	801.695	818.775	845.878	860.447	867.103
97	687.9	675.236	694.243	715.503	726.114	743.76	793.411	795.399	792.135	810.702	797.321	803.846	798.895	799.228	803.464	801.255	795.942	806.485	821.698	808.294	838.919	841.019	831.469	827.916	863.219	856.135	862.679	892.124	911.416	927.134	947.522	1002.12	908.001	904.446	906.473	883.224	757.327
98	727.684	728.749	742.112	760.196	741.587	752.993	742.347	744.124	759.624	750.34	745.916	749.785	731.191	717.446	726.795	731.762	741.431	749.004	770.513	798.587	793.367	816.311	803.029	790.613	814.006	792.466	783.944	771.764	757.308	780.652	515.266	376.195	215.437	163.615	147.053	141.848	136.558
99	876.811	875.99	930.2	916.499	933.345	931.917	921.61	962.249	974.155	1019.07	1036.82	1067.82	1064.7	1091.49	1091.45	1122.43	1172.8	1182.66	1228.56	1250.68	1235.42	1273.4	1284.79	1271.08	1351.18	1299.39	1308.71	1323.72	1363.93	1395.92	1396.22	1461.1	1523.42	1454.49	1419.03	1418.59	1434.12
100	584.82	574.625	582.999	577.517	570.931	550.29	549.73	573.916	584.801	592.117	582.862	586.135	595.095	608.308	621.613	623.436	623.892	619.697	619.697	626.597	647.15	634.02	641.308	655.56	659.566	663.364	675.303	699.411	705.009	695.394	693.448	719.516	714.705	730.663	723.652	759.325	750.788
KO Calcein CsA
1	1205.81	1282.34	1315.02	1365.22	1389.43	1412.35	1449.39	1451.15	1439.41	1397.64	1335.44	1101.58	725.813	611.16	513.657	425.58	381.463	358.056	357.111	347.581	349.228	333.55	332.061	325.89	320.652	318.865	313.018	290.41	273.255	256.66	255.546	254.029	255.392	248.573	244.883	239.88	235.478
2	1146.64	1268.83	1280.52	1372.8	1417.38	1516.35	1604.64	1646.77	1703.95	1776.55	1786.05	1115.13	673.601	616.769	603.181	594.117	588.879	577.389	606.947	598.719	583.033	572.604	570.887	562.073	569.949	557.574	567.967	550.117	560.398	561.288	591.77	588.486	565.182	544.6	527.156	522.242	523.494
3	1280.7	1433.12	1514.6	1625.44	1711.29	1780.84	1886.21	1944.8	1476.51	1126.94	937.539	838.695	772.36	700.481	649.713	614.035	584.057	575.797	577.708	567.298	531.702	514.32	506.562	486.03	478.806	453.201	434.22	415.933	399.445	387.538	363.858	344.9	324.46	304.154	293.992	287.372	277.358
4	774.687	887.6	957.734	1020.18	1067.38	1120.68	1184.78	1063	794.85	544.339	390.815	325.405	294.732	273.69	253.77	240.194	218.546	187.148	177.541	166.402	158.477	148.054	139.801	129.15	121.886	117.608	111.02	105.088	101.401	93.7445	92.1979	86.1964	80.4746	75.1547	72.1558	73.5899	67.7271
5	1368.65	1508.24	1637.82	1790.27	1896.56	2004.82	2091.69	2145.92	2182.22	2100.67	1541.68	391.522	144.746	102.383	90.7682	79.8671	72.6825	65.8113	62.1722	58.7857	54.3444	53.5634	53.6557	50.8843	51.4872	49.3432	50.3074	46.9991	45.8432	41.7254	41.7012	40.7256	41.7907	43.9207	35.5627	42.7652	38.4563
6	2132.44	2356.03	2510.44	2630.9	2741.38	2896.42	3029.45	3084.98	3153.48	3250.36	3252.45	2568.71	1641.27	1063.42	636.316	421.506	353.389	308.027	281.835	265.689	242.147	228.722	213.838	198.531	196.589	175.749	161.663	152.393	154.219	147.057	142.384	140.931	139.154	134.213	138.063	134.499	130.794
7	1216.24	1337.58	1416.84	1495.4	1567.5	1664.6	1747.12	894.66	412.464	348.47	286.005	257.427	231.364	214.063	199.682	188.441	174.288	164.948	152.508	145.214	139.903	132.1	128.626	124.827	123.701	120.472	118.339	114.389	110.981	108.075	104.295	104.219	101.778	99.0197	97.1444	97.9306	94.0098
8	1082.09	1162.42	1235.37	1345.99	1404.42	1484.44	1553.5	907.994	404.733	306.73	282.513	254.304	242.484	233.087	218.741	204.266	187.218	173.291	167.432	152.765	148.31	141.273	134.401	125.012	122.073	118.255	113.644	109.504	104.975	102.043	98.9741	97.9879	93.4084	91.8845	90.3762	86.5068	86.3745
9	612.94	668.453	694.763	733.797	759.27	791.436	814.177	834.162	858.565	472.689	131.154	75.102	61.9492	54.9145	50.3646	42.9607	38.9737	33.9591	32.4177	33.2521	30.5591	28.2413	27.3235	23.226	23.9443	18.0241	18.1859	17.0217	16.0753	16.8007	16.2801	16.2074	15.2966	11.5832	13.0306	16.3664	12.6609
10	1094.66	1195.17	1266.07	1332.73	1366.61	1438.17	1492.47	1533.55	1588.64	1633.32	1649.8	1659.44	1666.22	1561.84	1069.51	510.42	344.452	278.771	253.885	235.015	217.044	201.833	189.079	172.404	167.944	161.241	154.197	147.9	143.879	139.626	136.144	132.369	131.021	126.136	122.908	122.357	119.163
11	1447.26	1544.14	1636.9	1760.76	1806.29	1864.21	1959.98	2044.99	2106.98	1869.25	1138.22	654.425	430.999	326.329	287.338	276.409	268.361	247.771	252.43	247.725	248.119	247.113	239.277	224.927	228.765	219.187	220.112	212.558	210.834	204.481	197.212	192.352	187.706	178.709	177.687	170.763	168.512
12	2297.83	2542.23	2647.65	2850.3	2988.72	3096.97	3232.89	3316.39	3360.35	3435.03	3413.27	3429.9	3474.97	3479.62	3492.55	3483.42	3469.09	3462.2	3481.59	3486.41	3503.13	3448.6	3454.33	3417.5	3487.98	3471.24	3460.5	3440.43	3466.22	3426.83	3444	3443.01	3471.88	3481.04	3501.16	3441.59	3420.05
13	1430.4	1570.79	1674.9	1792.2	1868.49	1965.67	2098.78	2162.19	2211.07	2214.49	2228.74	2238.7	2244.87	2231.88	2234.61	2225.97	2181.41	2155.83	2186.41	2146.16	2125.09	2072.79	2058.26	2003.38	2011.58	1974.55	1934.09	1876.12	1752.33	1548.37	1339.69	1181.13	1050.13	948.357	876.228	815.753	770.654
14	1647.63	1809.06	1941.02	2087.26	2210.73	2322.29	2425.76	2529.54	2621.43	2695.56	2732.48	2762.11	2583.63	1897.78	1112.43	689.019	535.41	479.155	462.355	439.936	426.512	409.083	401.678	389.118	384.332	372.674	361.24	350.969	345.9	342.412	333.347	322.949	318.434	307.295	301.342	303.898	299.182
15	1566.78	1717.57	1831.13	1960.92	2066.19	2168.83	2307.79	2432.24	2536.68	2646	2709.74	2718.94	2724.17	2710.75	2702.87	2755.49	2762.91	2757.75	2820.78	2860.81	2835.4	2838.06	2834.69	2854.33	2872.46	2892.85	2876.37	2879.15	2890.51	2879.45	2885.08	2890.88	2864.06	2838.24	2858.14	2872.7	2889.43
16	1731.39	1875.46	2013.16	2156.8	2253.51	2366.11	2501.75	2571.6	2643.83	2730.4	2784.69	2870.99	2935.28	2970.97	3005.17	3024.01	3028.95	3003.1	3041.56	3078.19	3098.98	3128.8	3136.9	3146.27	3170.9	3145.65	3171.29	3158.99	3180.38	3173.93	3205.57	3209.97	3214.7	3195.58	3224.05	3187.09	3181.72
17	735.441	818.434	855.208	926.126	966.238	1023.31	1087.61	1140.54	1199.78	1231.8	1239.91	1271.08	1288.78	1220.04	1107.64	1052.32	955.416	741.449	634.801	596.486	575.436	563.805	549.676	523.501	542.554	537.272	539.353	532.332	526.335	513.005	495.426	480.03	468.741	448.425	415.563	378.336	340.873
18	1774.76	1972.75	2083.13	2176.13	2264.52	2346.82	2450.02	2538.66	2603.74	2695.55	2693.8	2739.27	2812.55	2807.34	2824.49	2828.94	2862.18	2820.84	2885.46	2881.73	2910.42	2954.37	2979.92	2933.72	2988.38	3006.18	3004.9	2993.34	2994.41	3002.66	3038.63	3078.65	3123.07	3109.82	3132.28	3088.46	3095.14
19	1546.84	1724.84	1847.81	1987.33	2073.01	2140.87	2241.21	2314.89	2377.77	2430.58	2468.34	2486.83	2551.03	2597.05	2621.14	2631.12	2638.59	2628.01	2744.23	2728.8	2749.52	2755.82	2781.98	2751.85	2783.7	2784.77	2826.11	2836.13	2862.62	2876.06	2887.27	2920.55	2956.99	2963.1	3008.5	3017.29	3034.52
20	790.981	871.929	935.117	1010.7	1063.94	1134.43	1201.09	1241.9	1298.69	1332.01	1370.09	1383.87	1135.77	226.691	120.727	109.807	96.2364	86.6287	83.0477	75.9554	73.4656	66.5514	66.0787	61.3156	60.6512	61.5248	58.5323	56.3728	55.4615	56.1816	53.728	53.5796	53.7537	51.1756	47.6009	50.0373	47.9418
21	695.554	767.481	864.985	924.226	971.022	1007.03	1022.17	1065.41	1075.29	1076.39	1112.48	1167.58	1184.57	1202.2	1201.97	1267.19	1291.67	1291.16	1310.87	1346.82	1312.65	1354.48	1347.77	1356.31	1359.44	1381.94	1370.78	1352.97	1419.42	1426.36	1453.82	1464.44	1428.68	1415.81	1440.06	1478.15	1449.58
22	645.299	713.54	789.08	828.878	895.165	946.825	1019.78	1119.82	1219.38	1246.09	1337.46	1463.32	1472.62	1523.19	1457.04	1531.45	1620.26	1639.21	1685.7	1701.46	1736.42	1836.54	1875.96	1945.95	2017.38	2034.46	2052.69	2092.12	2188.75	2273.79	2275.3	2305.56	2302.22	2320.09	2419.38	2484.94	2516.22
23	841.537	930.361	1045.53	1174.7	1262.03	1333.77	1395.79	1421.99	1480.72	1502.06	1520.4	1546.43	1564.97	1518.02	1426.94	1470.33	1494.84	1482.95	1528.35	1502.55	1431.22	1469.1	1479.33	1490.9	1467.38	1466.5	1416.44	1406.53	1480.34	1476.87	1486.91	1479.82	1476.75	1448.04	1445.46	1448.94	1429.72
24	1506.36	1735.71	1938.77	2097.43	2265.26	2435.77	2610.36	2687.68	2816.87	2899.52	2951.77	3035.73	3063.76	3099.6	3093.17	3190.13	3231.91	3264.48	3298.2	3331.13	3349.27	3411.2	3394.51	3366.85	3380.57	3392.93	3378.33	3356.51	3445.91	3469.72	3483.47	3487.28	3511.44	3494.2	3542.29	3570.65	3545.26
25	977.219	1082.58	1195.86	1267.63	1353.91	1452.39	1520.8	1588.79	1680.36	1755.36	1836.28	1905.64	1945.63	1965.99	1929.33	1991.98	1998.87	2005.09	2047.89	2061.54	1989.16	2064.17	2034.57	2029.51	2037.68	2041.02	2011.26	1955.94	2035.83	2038.14	2045.14	2030.48	2006.36	1963.17	1989.41	2030.3	2006.68
26	779.161	871.005	953.466	1032.06	1110.22	1192.76	1276.48	1356.35	1430.31	1507.98	1586.11	1664.43	1713.74	1765.32	1765.15	1853.75	1907.22	1933.55	2003.41	2047.75	2045.31	2109.96	2137.5	2154.87	2174.78	2223.36	2223.38	2198.26	2292.23	2324.07	2355.5	2364.74	2360.3	2350.61	2400.24	2456.13	2430.56
27	1039.31	1145.28	1245.16	1351.06	1452.17	1567.14	1658.73	1744.83	1820.59	1911.3	1977.24	2039.04	2060.16	2079.82	2063.7	2128.28	2164.4	2147.6	2175.95	2213.6	2188.05	2253.15	2258.15	2252.42	2252.5	2287.64	2285.65	2227.1	2309.28	2321.97	2348.99	2353.66	2349.17	2349.63	2401.39	2452.05	2426.54
28	1390.49	1558.65	1715.34	1866.48	2013.07	2137.51	2290.25	2401.69	2540.52	2669.57	2757.6	2873.02	2954.74	2985.08	2969.86	3084.51	3116.96	3111.14	3135.95	3139.47	3076.73	3191.94	3181.72	3176.87	3122.82	3145.52	3111.22	3035.03	3105.81	3104.59	3110.35	3091.12	3042.8	3000.79	3003.04	3023.86	2964.91
29	815.149	910.083	994.739	1076.05	1091.75	1183.79	1218.91	1280.81	1319.31	1380.67	1426.71	1508.63	1470.12	1500.54	1471.07	1546.35	1588.94	1621.18	1652.69	1684.64	1646.31	1666.71	1683.66	1702.08	1702.7	1731.18	1729.06	1685.7	1743.07	1732.62	1750.4	1717.33	1692.01	1664.39	1686.55	1686.66	1647.01
30	1188.05	1253.89	1336.38	1436.83	1522.73	1635.71	1713.71	1775.42	1838.07	1927.7	1981.52	2068	2083.91	2104.14	2063.54	2235.81	2239.88	2243.27	2301.43	2312.52	2310	2394.04	2344.72	2322.77	2351.26	2397.3	2379.78	2373.53	2464.49	2441.88	2435.9	2377.07	2330.79	2334.61	2336.41	2328.65	2251.96
31	1339.36	1465.42	1627.3	1741.17	1870.72	1998.74	2093	2163.57	2276.41	2391.66	2488.8	2682.3	2802.13	2903.32	2890.22	2989.98	3000	3061.98	3113.03	3208.77	3204.16	3285.85	3283.86	3292.44	3280.27	3302.16	3268.87	3317.1	3422.62	3433.21	3467.27	3508.17	3503.95	3495.46	3487.65	3545.79	3521.32
32	1162.41	1309.11	1460.66	1607.32	1731.46	1895.5	2010.71	2092.67	2203.19	2264.7	2324.87	2443.95	2501.08	2559.94	2556.29	2624.53	2698.44	2666.52	2690.08	2677.04	2645.94	2710.1	2722.77	2706.91	2696.77	2733.03	2711.74	2667.94	2747.85	2769.4	2773.15	2741.75	2743.13	2714.24	2752.03	2785.99	2723.21
33	2059.73	2313.98	2495.48	2675.65	2854.19	2971.42	3101.69	3263.87	3244.1	3386.94	3471.43	3512.51	3562.34	3539.33	3479.63	3565.01	3618.26	3569.33	3616.43	3605.86	3546.2	3554.61	3557.36	3598.43	3563.5	3543.61	3537.19	3494.26	3550.36	3598.65	3631.33	3608.21	3589.2	3519.59	3574.64	3617	3602.65
34	1451.94	1625.39	1799.54	1946.83	2068.74	2213.31	2342.38	2417.08	2513.92	2622.71	2702.63	2796.7	2837.45	2841.28	2812.85	2900.53	2961.48	2946.81	2988.37	3000.61	2947.03	3019.2	3022.19	3031.34	3010.81	3055.13	3046.62	2985.97	3085.98	3093.11	3101.78	3098.71	3072.97	3063.87	3108.68	3160.3	3130.55
35	1358.99	1533.79	1719.1	1853.49	1999.68	2148.98	2242.67	2371.13	2498.03	2607.51	2719.95	2797.76	2887.86	2907.33	2882.09	2976.88	3030.23	3056.49	3105.33	3104.91	3059.19	3149.05	3135.45	3132.17	3112.26	3153.02	3138.6	3097.32	3163.29	3165.61	3160.46	3158.98	3144.55	3117	3164.24	3197.53	3163.33
36	1364.34	1509.47	1651.72	1783.44	1909.75	2032.15	2151.75	2263.61	2378.43	2492.69	2562.76	2641.1	2670.95	2709.73	2707.51	2785.72	2841.26	2861.18	2938.03	2978.58	2955.6	3024.27	3051.91	3078.71	3101.42	3118.95	3107.02	3064.03	3171.29	3201.19	3224.97	3240.73	3226.58	3196.25	3237.15	3284.12	3261.35
37	1177.33	1285.2	1370.81	1507.3	1653.19	1818.54	1926.96	2060.65	2129.54	2151.16	2151.48	2236.91	2251.5	2259.76	2218.55	2338.79	2343.05	2341.19	2417.72	2465.28	2461.35	2485.13	2487.87	2474.8	2475.02	2561.49	2511.41	2462.6	2572.22	2568.96	2597.78	2601.05	2600.65	2602.56	2634.91	2686.05	2664.17
38	1668.77	1849.09	1985.2	2134.11	2258.29	2417.54	2500.95	2609.85	2755.79	2876.02	2960.74	3046.97	3114.22	3145.31	3109.36	3212.89	3254.96	3238.17	3311.6	3309.78	3301.27	3372.36	3343.47	3363.14	3368.72	3377.24	3387.55	3362.8	3430.05	3422.26	3440.87	3433.83	3435.65	3391.24	3404.08	3455.07	3424.8
39	1529.78	1729.74	1905.84	2100.11	2263.69	2443.2	2591.35	2726.18	2896.29	3031.7	3149.13	3223.49	3300.39	3379.83	3386.23	3474.86	3506.26	3522.33	3548.23	3557.01	3534.28	3561.7	3563.19	3567.97	3571.34	3568.43	3554.32	3532.18	3569.01	3582.09	3576.78	3569.55	3554.8	3522.36	3531.82	3549.89	3531.44
40	1749.44	1979.23	2179.46	2342.79	2490.43	2656.99	2764.5	2854.12	2956.42	3035.44	3063.66	3081.59	3123.69	3142.69	3116.87	3207.11	3226.56	3207.2	3243.08	3254.48	3235.03	3247.05	3256.5	3261.1	3254.99	3276.23	3236.07	3170.96	3224.17	3237.12	3232.81	3227.82	3186	3155.97	3167.24	3202.16	3163.57
41	1347.91	1491.71	1681.25	1828.33	2001.91	2182.55	2377.99	2594.21	2704.62	2844.06	2909.42	2962.08	3054.96	3079.79	2994.89	3044.96	3058.58	3080.72	3117.76	3134.36	3085.88	3148.97	3120.78	3115.18	3087.38	3104.09	3074.21	3035.05	3133.52	3162.72	3171.75	3147.78	3129.12	3086.16	3107.24	3139.1	3090.45
42	2066.6	2348.81	2650.04	2861.87	2983.72	3149.24	3254.23	3347.15	3475.4	3544.23	3545.77	3583.09	3597.07	3630.06	3543.9	3594.4	3581.58	3577.7	3554.67	3625.81	3598.3	3613.38	3586.83	3532.92	3492.36	3458.13	3457.22	3436.39	3504.02	3531.73	3559.51	3564.84	3562.65	3487.19	3540.71	3558.76	3568.86
43	1464.21	1640.1	1810.9	1969.37	2125	2272.51	2394.62	2517.04	2660.3	2761.65	2842.34	2910.09	2975.43	3038.65	3004.21	3091.17	3136.34	3130.9	3192.9	3213.96	3212.22	3237.31	3251.56	3264.28	3278.65	3330.68	3349.18	3302.94	3337.2	3355.39	3369.94	3354.7	3374.9	3320.67	3343.65	3360.33	3347.54
44	2187.33	2434.53	2728.71	2980.27	3140.29	3295.05	3427.81	3562.68	3627.85	3684.88	3707.31	3740.52	3759.34	3792.7	3785.56	3811.37	3830.89	3827.58	3818.46	3826.53	3814.8	3826.3	3830.14	3845.76	3838.23	3843.16	3854.9	3869.74	3873.19	3873.98	3881.83	3893.37	3906.69	3884.37	3906.16	3904.62	3908.01
45	1666.75	1906.4	2110.71	2276.76	2475.69	2687.92	2829.08	2951.64	3081.05	3197.76	3317.57	3410.88	3458.32	3500.88	3488.56	3568.03	3594.96	3638.19	3653.02	3683.93	3683.66	3731.54	3729.99	3739.89	3737.19	3744.88	3762	3753	3778.17	3765.32	3802.05	3784.33	3785.51	3763.12	3780.45	3803.84	3808.18
46	1595.59	1781.48	1952.61	2090.63	2226.59	2397.87	2542.6	2698.51	2782.11	2886.61	3021.45	3099.17	3141.72	3204.13	3192.89	3308.5	3375.16	3375.18	3431.05	3453.47	3422.61	3494.84	3521.55	3523.72	3531.31	3567.89	3551.57	3533.06	3628.61	3657.52	3686.51	3693.49	3670.11	3633.36	3660.49	3678.38	3670.23
47	1073.85	1178.09	1282.31	1361.8	1460.71	1574.58	1681.71	1728.72	1842.21	1929.02	1982.54	2091.62	2117.58	2116.38	2108.94	2186.18	2203.54	2218.34	2241.03	2284.42	2248.91	2305.66	2331	2354.1	2345.74	2354.88	2346.75	2327.08	2406.75	2402.85	2388.08	2429.48	2434.86	2428.82	2458.36	2493.64	2459.37
48	1922.85	2157.03	2380.12	2541.81	2724.64	2913.84	3062.63	3182.27	3288.65	3365.46	3458.97	3503.33	3541.4	3555.67	3553.5	3640.78	3656.15	3705.08	3713.35	3718.83	3713.51	3711.08	3729.25	3702.87	3698.32	3710.33	3693.01	3686.95	3710.71	3708.83	3713.36	3724.29	3725.16	3720.27	3712.23	3718.86	3701.18
49	1366.65	1549.98	1733.75	1899.52	2051.09	2206.36	2341.22	2507.78	2643.37	2770.32	2861.3	2951.01	3031.78	3084.2	3078.08	3156.39	3192.84	3228.55	3244.99	3260.87	3270.99	3302.94	3330.33	3342.51	3369.15	3360.78	3346.88	3344.42	3366.96	3398.73	3400.39	3399.39	3390.66	3376.16	3377.59	3400.26	3386.38
50	1315.53	1483.42	1667.44	1843.42	1981.82	2118.49	2296.52	2431.86	2572.21	2721.5	2835.55	2950.71	2990	3073.96	3123.08	3228.53	3268.94	3318.92	3382.16	3473.28	3484.05	3515.89	3537.05	3575.19	3617.18	3621.31	3623.19	3623.82	3657.88	3681.32	3684.3	3683.68	3682.45	3665.15	3680.48	3698.17	3672.39
51	1306.45	1464.15	1604.24	1749.31	1873.55	2025.98	2150.53	2256.7	2369.35	2442.42	2514.7	2600.89	2654.38	2708.08	2696.13	2803.67	2844.2	2887.02	2939.25	2951.66	2950	2998.67	3025.79	3028.1	3053.66	3092.09	3072.93	3044.11	3100.01	3112	3137.36	3130.72	3144.75	3111.31	3147.42	3207.02	3175.72
52	1502.82	1676.29	1821.72	1944.87	2093.3	2246.66	2360.29	2471.2	2606.01	2741.26	2838.45	2919.9	2999.83	3033.15	3033.53	3116.38	3164.78	3190.17	3250.03	3277.46	3267.1	3316.81	3307.17	3307.92	3327.19	3359.14	3358.52	3323.72	3392.07	3438.53	3448.22	3439.45	3415.87	3403.91	3423.1	3480.12	3454.34
53	1308.87	1490.37	1629.28	1763.8	1964.55	2069.39	2187.37	2297.08	2390.25	2523.83	2586.29	2650.97	2738.91	2813.21	2850.5	2960.77	3056.04	3041.17	3154.45	3200.48	3190.43	3237.83	3284.38	3339.47	3332.77	3380.16	3418.1	3414.89	3468.27	3478.09	3491.98	3506.8	3573.47	3569	3547.66	3584.41	3551.58
54	1489.14	1715.19	1923.82	2103.15	2235.61	2370.06	2496.29	2598.16	2713.65	2755.4	2798.93	2874.13	2890.75	2942.61	2908.44	2981.51	2986.54	3022.38	3038.72	3029.85	3031.24	3057.16	3074.43	3087.34	3089.35	3111.56	3100.59	3077.36	3139.06	3137.53	3153.09	3142.16	3173.48	3143.29	3167.16	3194.44	3173.11
55	1552.46	1740.95	1928.68	2084.23	2199.62	2363.57	2479.63	2604.38	2786.66	2907.75	3033.07	3127.72	3209.8	3277.76	3249.25	3363.08	3415.49	3479.08	3539.95	3622.38	3560.79	3581.74	3624.12	3657.55	3669.67	3695.13	3723.76	3742.3	3774.37	3780.45	3820.17	3846.92	3832.68	3826.16	3843.97	3865.72	3861.9
56	1478.67	1648.65	1826.91	1977.8	2109.52	2252.34	2376.12	2441.07	2529.16	2535.38	2558.16	2630.82	2633.24	2593.74	2626.54	2724.67	2763.8	2764.97	2751.86	2734.97	2722.44	2757.82	2741.55	2752.32	2736.52	2773.14	2777.34	2738.8	2779.98	2791.19	2803.44	2831.38	2808.59	2790.14	2829.97	2880.76	2860.83
57	1891.09	2114.21	2318.01	2503.79	2656.32	2820.73	2967.38	3100.79	3197.41	3281.01	3393.08	3489.26	3532.5	3552.26	3533.61	3590.15	3640.82	3648.61	3691.55	3705.11	3679.25	3711.53	3706.98	3698.27	3686.5	3708.5	3699.73	3683.57	3708.99	3713.25	3719.85	3720.8	3709.3	3703.43	3708.58	3727.92	3710.01
58	1771.08	2013.29	2231.41	2414.31	2613.86	2804.91	2966.46	3168.24	3317.41	3469.36	3604.92	3709.64	3724.27	3731.08	3754.07	3771.95	3794.66	3776.5	3785.71	3781.95	3765.42	3778.7	3754.99	3765.69	3743.21	3744.51	3716.58	3691.19	3715.97	3718.44	3721.79	3701.8	3697.72	3687.37	3711.79	3710.39	3693.5
59	1304.14	1438.04	1566.56	1695.25	1836.79	1999.24	2162.51	2332.71	2462.5	2589.49	2704.36	2789.23	2799.9	2852.08	2789.36	2894.51	2923.09	2945.46	2954.98	2970.04	2952.24	2990.51	3026.28	3049.75	3049.43	3085.07	3081.18	3029.66	3080.42	3058.23	3103.93	3082.64	3101.7	3027.48	3066.67	3116.81	3076.15
60	554.346	635.957	719.836	788.682	859.61	948.513	994.348	1055.15	1104.37	1162.41	1190.68	1233.03	1240.48	1282.82	1265.1	1306.1	1327.69	1329.14	1371.5	1379.57	1388.27	1446.37	1424.78	1423.51	1420.28	1451.68	1449.69	1426.67	1479.57	1505.1	1501.83	1483.64	1486.98	1508.81	1552.14	1588.39	1541.49
61	935.019	1057.41	1172.92	1288.96	1380.19	1499.42	1602.41	1713.41	1820.14	1906.32	1995.12	2088.1	2138.82	2198.04	2216.18	2324.23	2406.22	2430.56	2497.43	2540.13	2515.33	2595.09	2633.73	2672.14	2695.07	2749.82	2749.83	2719.37	2826.71	2854.41	2889.35	2896.15	2885.8	2888.65	2921.21	2980.18	2958.43
62	903.57	959.09	1038.6	1120.37	1168.69	1241.76	1328.67	1419.64	1473.58	1562.84	1637.85	1742.71	1787.1	1841.34	1861.38	1942.34	1995.01	2033.52	2096.39	2157.32	2176.74	2266.59	2282.08	2313.09	2332.57	2351.44	2350.36	2359.59	2445.18	2494.53	2502	2508.22	2525.29	2508.71	2545.4	2603.86	2592.92
63	1078.82	1193.64	1280.14	1391.99	1483.93	1614.55	1727.74	1848.7	1975.26	2024.17	2085.51	2184.63	2244.8	2302.04	2331.79	2411.46	2469.54	2478.76	2571.27	2606.33	2632.54	2744.43	2748.46	2786	2781.35	2847.27	2852.24	2844.96	2942.57	2990.01	3012.5	3039.61	3024.58	3009.93	3081.71	3138.37	3142.93
64	897.193	1018.14	1108.82	1202.73	1282.05	1352.97	1433.55	1502.89	1608.25	1679.31	1720.22	1770.89	1773.32	1782.25	1792.24	1862.03	1888.2	1921.44	1955.03	1955.84	1895.61	1931.47	1959.15	1974.01	1957.49	1984.83	1957.72	1918.11	1947.69	1931.17	1923.93	1925.08	1892.65	1869.62	1882.96	1924.51	1890.5
65	1539.02	1573.85	1596.53	1628.74	1672.43	2287.61	2301.9	2242.73	2213.41	2168.06	2089.7	2082.29	2049.48	2058.44	2059.66	2063.37	2056.99	2059.62	2058.26	2069.79	2065.78	2081.23	2081.81	2076.28	2055.72	2039.86	2012.48	1957.52	1884.62	1805.64	901.821	369.253	323.765	292.152	267.918	239.916	226.942
66	1872.03	1858.41	1817.71	1800.58	1850.66	2637	2624.13	2542.25	2415.79	2292.17	2173.4	2158.73	2132.31	2130.1	2141.04	2102.77	2099.96	2100.36	2109.56	2105.68	2082.74	2084.45	2086.61	2096.67	2070.51	2084.3	2072.22	2049.02	1895.63	1804.25	1533.75	1251.29	1063.23	890.842	807.267	761.83	735.864
67	1483.98	1516.06	1503.34	1545.9	1604.83	2288.03	2270.25	2218.44	2140.95	2082.28	1986.75	1979.71	1968.9	1983.94	2003.95	1981.23	1995.55	1980.49	1984.53	1970.42	1951.37	1964.16	1962.92	1974.79	1951.57	1930.81	1903.58	1860.68	1703.68	1568.36	1253.88	920.504	693.389	601.393	561.462	518.251	468.993
68	2201.91	2289.03	2353.96	2426.39	2521.18	3113.93	3090.96	3056.39	2986.68	2933.7	2873.71	2866.74	2834.04	2852.67	2843.5	2838	2822.69	2822.35	2798.45	2803.25	2835.31	2876.86	2916.28	2932.43	2942.77	2956.29	2939.68	2903.08	2829.9	2763.21	2604.32	2419.04	2121.05	1564.25	1052.74	740.928	607.091
69	1629.77	1706.04	1765.07	1817.51	1869.21	2382.84	2337.55	2288.14	2254.27	2225.45	2167.61	2162.34	2140.9	2151.06	2164.29	2164.32	2150.06	2146.09	2150.63	2185.32	2220.68	2280.59	2312.44	2343.26	2384.79	2415.17	2450.53	2489.75	2519.79	2534.58	2598.91	2623.33	2372.75	1624.12	890.841	491.128	328.884
70	864.409	921.773	996.021	1072.52	1148.78	1380.19	1356.83	1348.03	1352.41	1341.02	1312.61	1299.5	1265.73	1242.26	1224.18	1193.56	1165.38	1141.21	1111.49	1102.6	1095.93	1105.62	1106.74	1110.54	1109.28	1117.04	1125.02	1116.63	1113.41	1097.59	1076.54	1035.61	997.545	961.649	925.877	878.777	843.689
71	2079.51	1944.73	1797.87	1736.18	1741.53	2174.79	2200.38	2198.69	2186.78	2163.41	2125.04	2138.58	2150.86	2199.59	2248.87	2272.77	2303.48	2335.21	2357.05	2378.59	2393.13	2437.37	2432.65	2428.46	2406.05	2382.27	2321.6	2276.18	2236.22	2251.65	2230.97	2189.21	2118.77	2075.17	2051.37	1950.62	1550.84
72	1924.1	1799.99	1691.24	1617	1596.08	1843.97	1818.14	1819.96	1833.53	1827.19	1795.01	1816.38	1813.6	1849.53	1877.09	1903.29	1917.79	1935.25	1950.52	1977.74	2006.55	2035.83	2058.79	2083.78	2062.36	2050.33	2025.91	1994.51	1979.23	1985.83	1951.42	1875.83	1794.44	1733.79	1685.37	1563.78	1303.83
73	1798.58	1910.87	1995.95	2066.55	2153.41	2503.93	2540.62	2575.97	2611.18	2598.27	2559.47	2549.94	2534.63	2577.55	2591.51	2606.28	2594.26	2610.59	2595.23	2627.53	2650.1	2697.52	2687.87	2702.11	2741.89	2764.88	2778.55	2808.78	2806.84	2736.41	2674.31	2611.11	2591.7	2447.06	1755.68	797.216	485.669
74	3136.75	3280.02	3347.84	3389.41	3440.4	3640.4	3626.52	3593.49	3420.93	3286.09	3178.25	3108.22	3042.2	3025	2987.15	2967.65	2932.67	2903.89	2878.08	2896.53	2908.92	2962.45	2987.85	3023.56	3093.17	3155.66	3217.65	3285.55	3345.54	3358.74	3410.53	3435.38	3482.17	3473.59	3302.65	2861.17	2369.43
75	3652.34	3721.41	3776.41	3792.67	3820.82	3886.8	3894.8	3897.01	3838.73	3773.56	3722.42	3681.76	3620.44	3601.43	3576.17	3585.24	3557.85	3549.07	3528.22	3536.91	3566.76	3605.83	3617.46	3635.77	3684.27	3710.26	3755.36	3806.88	3842.13	3848.57	3891.72	3904.61	3945.58	3911.3	3799.75	3547.93	3148.18
76	3159.67	3442.23	3549.77	3578.91	3579.59	3611.84	3568.29	3545.65	3522.2	3500.2	3469.94	3453.39	3433.65	3423.3	3417.95	3407	3400.12	3400.96	3409.86	3407.45	3411.71	3422.75	3437.33	3459.38	3458.83	3474.4	3478.47	3483.28	3484.77	3456.56	3432.6	3407.5	3402.31	3390.35	2199.5	809.823	656.154
77	1350.67	1446.18	1523.06	1582.27	1642.19	1715.77	1381.69	1301.02	1303.61	1279.74	1247.06	1242.34	1230.17	1256.71	1281.37	1309.44	1341.36	1382.06	1421.07	1462.52	1518.51	1565.98	1591.3	1610.63	1624.53	1610.32	1570.87	1526.42	1450.45	966.357	645.023	482.895	448.067	425.726	336.372	295.692	273.207
78	1134.25	1166.06	1162.91	1199.78	1248.04	1444.22	1162.87	860.206	617.877	458.073	364.951	331.596	306.515	304.817	322.729	344.706	367.09	381.098	394.091	389.269	368.17	350.945	316.137	305.871	301.768	291.909	287.136	278.47	283.245	274.824	273.972	261.822	258.336	256.745	199.933	180.039	168.99
79	2379	2614.77	2811.29	2952.71	3040.19	3141.51	3227.41	3288.81	3334.16	3339.63	3307.57	3319.01	3303.52	3323.02	3347.53	3346.13	3343.22	3347.45	3350.54	3362.6	3376.09	3399.26	3415.6	3432.73	3460.32	3468.26	3486.57	3500.24	3526.15	3522.14	3507.61	3417.98	3345.54	3284.52	3181.39	3116.82	3087.83
80	2046.97	2207.64	2362.85	2482.75	2566.74	2877.52	2933.2	2959.54	2979.41	2977.06	2937.62	2940.42	2903.09	2909.61	2911.07	2908.83	2911.13	2901.31	2896.9	2904.65	2918.33	2951.22	2958.55	2983.81	3023.01	3040.52	3067.99	3083.91	3095.49	3080.19	3108.36	3104.01	3115.23	3124.19	3083.7	3045.7	2982.46
81	1912.24	2019.65	2071.76	2132.32	2183.75	2787.1	2708.65	2602.38	2543.65	2476.61	2393.29	2355.24	2311.51	2312.46	2316.86	2316.43	2308.79	2298.85	2289.14	2300.27	2295.8	2338.38	2346.46	2378.83	2363.5	2354.66	2337.07	2327.61	2295.42	2266.89	2263.19	2170.56	2145.28	2068.68	1982.39	1898.03	1884.58
82	1577.84	1640.9	1692.52	1748.72	1818.16	2104.33	1844.15	1406.19	897.785	556.987	410.464	355.3	322.779	313.807	312.833	320.337	329.876	343.832	350.055	350.16	344.123	329.27	313.614	310.635	311.065	313.592	316.367	319.193	319.379	303.79	294.308	281.062	275.974	269.084	236.224	215.782	211.293
83	1695.66	1724.03	1717.61	1732.29	1782.79	2302.34	2321.3	2319.56	2314.29	2278.8	2219.48	2206.61	2171.64	2178.6	2170.57	2153.5	2136.74	2114.48	2081.22	2067.31	2030.92	2045.19	2044.53	2047.74	2048.25	2039.02	1991.66	1965.35	1911.47	1822.54	1619.88	1015.21	740.313	654.586	584.068	559.143	547.905
84	1386.35	1520.53	1658.64	1780.25	1896.37	2158.38	2219.63	2288.2	2386.39	2420.23	2409.99	2441.91	2444.14	2483.98	2533.37	2549.9	2532.16	2528.48	2482.14	2488.36	2492.4	2526.59	2535.26	2545.62	2568.03	2568.97	2559.92	2548.36	2530.93	2504.98	2493.02	1974.96	867.34	544.95	502.102	463.1	418.907
85	1050.8	1114.09	1128.01	1147.46	1157.65	1628.86	1573.37	1531.03	1529.49	1486.18	1468.69	1449.38	1430.27	1452.83	1453.55	1485.79	1475.52	1459.05	1433.57	1444.59	1439.01	1456.66	1438.32	1437.86	1454.52	1438.27	1401.27	1353.04	1121.7	799.761	569.156	440.017	395.519	345.567	331.811	306.914	280.259
86	1223.02	1269.57	1324.15	1377.85	1417.98	1888.59	1830.55	1776.46	1756.12	1725.32	1658.83	1678.46	1651.33	1679.07	1698.08	1702.5	1711.11	1719.73	1701.43	1688.75	1682.18	1699.73	1708	1723.24	1721.84	1707.66	1662.29	1580.46	1286.05	830.932	550.205	385.188	340.002	291.486	260.711	244.996	237.27
87	1982.44	2029.36	2069.11	2124.58	2242.63	2869.79	2916.21	2938.14	2927.56	2862.19	2781.22	2775.7	2748.63	2744.55	2752.19	2725.54	2714.84	2688.38	2642.39	2612.43	2592.7	2598.63	2577.35	2544.43	2531.97	2489.69	2432.72	2362.73	2247.36	1487.29	581.723	420.426	298.98	255.185	227.377	210.835	195.889
88	3847.63	3868.44	3877.83	3873.63	3870.28	3874.82	3881.76	3890.43	3884.96	3887.02	3879	3874.97	3866.73	3869.64	3868.73	3865.32	3862.36	3859.17	3857.46	3854.97	3850.7	3855.39	3846.92	3845.24	3826.41	3799.49	3778.08	3760.22	3739.01	3707.09	3679.82	3653.18	3445.69	2450.92	1786.67	1470.64	1297.56
89	1754.76	1862.36	1940.45	2006.35	2089.62	2415.06	2413.99	2410.47	2407.42	2388.99	2362.7	2365.06	2365.91	2391.96	2399.22	2397	2408.23	2400.29	2394.12	2394.88	2383.25	2393.69	2370.75	2332.82	2289.26	2251.73	2196.39	2142.01	2069.92	2012.43	1952.7	1894.13	1607.21	880.858	610.045	474.266	381.344
90	1668.27	1715.03	1746.01	1770.6	1827.76	2335.63	2228.43	2158.44	2123.95	2070.11	2002.14	1997.28	1970.42	1981.62	1995.05	2001.53	2008.66	2019.75	2012.95	2025.07	2036.25	2079.23	2088.46	2106.18	2117.61	2107.14	2059.95	2011.63	1944.47	1685.64	1525.14	1234.38	995.692	831.847	738.923	681.417	654.294
91	851.62	851.885	871.728	888.946	910.775	1196.36	1184.57	1182.55	1165.34	1139.63	1106.46	1096.58	1088.17	1086.97	1092.06	1093.13	1093.36	1092.1	1088.5	1090.8	1083.53	1088.5	1087.18	1088.83	1074.6	1062.6	1024.53	994.006	960.781	945.925	929.716	900.132	860.42	630.685	342.747	238.209	189.238
92	2205.22	1887.75	1670.65	1594.99	1583.33	1908.87	1766.6	1645.94	1647.28	1600.24	1562.22	1555.81	1550.54	1601.16	1646.33	1718.97	1779.46	1845.68	1879.15	1937.98	1988.25	2044.74	2076.19	2094.94	2105.26	2099.47	2088.07	2065.68	2038.8	1978.29	1960.79	1910.67	1855.6	1770.77	1636.69	1454.89	1267.86
93	1478.63	1181.64	1050.96	1012.62	1003.35	1432.51	1349.84	1272.67	1242.06	1208.25	1177.72	1181.28	1191.98	1238.29	1300.25	1362.9	1429.65	1487.33	1526.04	1578.77	1612.03	1661.89	1683.46	1707.54	1704.23	1703.1	1704.61	1695.73	1654.79	1426.5	998.06	690.751	530.515	440.315	361.39	289.242	221.029
94	704.718	754.399	809.155	843.022	875.103	907.285	914.491	967.129	962.466	973.323	971.175	1009.64	992.145	1017.2	978.33	1010.14	966.769	991.009	942.525	940.885	971.614	952.121	937.513	941.016	950.513	942.845	949.304	946.807	959.15	959.36	955.264	967.475	969.066	978.82	941.635	991.048	1026.09
95	456.647	499.308	534.175	563.731	586.851	615.141	629.395	665.12	649.838	647.678	649.474	674.474	652.458	671.999	650.487	683.809	648.93	670.798	639.032	638.953	646.865	620.35	597.093	596.188	598.808	590.678	583.728	585.65	589.841	583.873	588.095	576.991	580.336	576.695	558.73	581.365	582.376
96	513.656	553.804	585.048	617.103	637.303	664.024	669.913	697.676	685.871	683.358	669.093	681.177	659.007	676.923	643.817	664.86	637.784	655.087	626.329	622.455	637.274	618.4	603.937	604.306	606.243	613.618	600.833	612.475	617.961	618.975	609.651	609.095	608.662	620.049	603.283	639.247	656.904
97	427.188	448.672	484.115	512.869	536.02	564.618	561.526	592.189	586.17	584.544	583.503	591.951	566.108	580.359	553.938	574.626	559.076	579.903	541.884	552.274	553.668	539.43	534.804	529.152	543.819	538.268	542.98	555.71	557.037	555.488	548.985	552.492	554.898	557.521	542.208	579.126	623.501
98	711.54	768.771	818.085	874.097	900.217	932.985	970.271	1038.55	1038.88	1036.81	1030.6	1068.96	1044.22	1068.79	1023.9	1053.16	1028.87	1068.67	1027.36	1018.83	1047.09	1022.34	989.186	987.618	1006.65	1010.17	994.14	994.25	1002.86	995.182	992.71	1002.24	1001.84	1011.81	988.517	1040.06	1061.87
99	803.079	860.567	918.943	990.184	1027.05	1092.54	1121.04	1180.23	1180.93	1181.24	1164.49	1186.14	1151.96	1180.92	1147.64	1177.83	1153.18	1195.04	1142.62	1140.92	1180.87	1161.01	1148.09	1158.41	1157.93	1158.5	1145.87	1158.27	1175.45	1184.48	1165.16	1176.64	1174.35	1188.87	1154.74	1230.65	1273.2
100	993.482	1090.78	1164.93	1239.28	1298.98	1389.03	1461.76	1551.3	1561.85	1575	1580.69	1644.95	1610.99	1659.11	1599.79	1659.39	1603.91	1642.77	1587.11	1589.95	1630.6	1591.34	1570.57	1558.18	1579.68	1591.23	1574.2	1598.94	1651.11	1622.59	1620.16	1611.86	1648.73	1663.41	1610.45	1694.56	1761.24
101	949.868	1042.15	1136.32	1205.61	1277.81	1358.6	1399.41	1477.56	1494.78	1522.46	1533.25	1593.14	1540.98	1593.19	1522.56	1574.24	1533.3	1580.17	1522.25	1537.63	1579.49	1527.66	1518.98	1513.46	1525.16	1520.6	1510.45	1535.83	1559.92	1573.79	1570.24	1553.01	1574.18	1608.06	1561	1648.09	1696.79
102	484.137	518.32	549.129	576.951	596.093	612.447	629.59	647.821	642.808	647.151	636.898	648.34	632.95	649.559	621.073	641.008	617.523	634.264	612.714	609.014	630.359	613.064	602.544	604.142	611.257	612.747	611.425	624.539	636.755	636.653	635.163	632.409	633.441	640.085	620.571	649.371	656.612
103	552.222	589.583	635.262	657.881	689.538	708.526	706.399	747.592	739.261	729.107	732.268	755.927	732.343	750.295	721.335	751.827	726.488	750.216	716.709	711.301	739.58	713.6	711.643	716.413	718.245	722.562	733.979	745.233	752.03	738.991	748.459	725.304	736.166	741.468	719.456	769.842	788.601
104	817.756	864.679	915.996	957.941	995.802	1027.14	1046.38	1077.24	1046.87	1061.67	1056.88	1080.03	1051.61	1077.56	1034.27	1071.22	1039.26	1069.81	1012	1015.07	1047.4	1028.11	1013.98	1008.96	1006.05	1009.27	1014.73	1032.74	1048.08	1052.99	1041.36	1045.05	1061.58	1068.05	1033.1	1098.17	1125.4
105	476.63	519.051	565.483	596.03	625.584	654.352	669.668	706.911	698.979	713.227	727.592	754.578	748.473	777.379	748.75	783.444	764.378	800.506	773.808	791.173	819.661	805.741	806.297	813.079	814.722	829.696	826.232	843.921	853.452	862.942	869.611	879.081	886.373	909.555	881.719	933.821	953.08
106	649.904	729.7	780.713	784.163	796.48	844.695	852.866	874.768	861.284	879.791	880.245	890.121	846.096	860.345	811.84	819.69	799.67	820.393	782.572	742.853	779.216	755.826	753.709	761.186	772.502	757.629	765.745	778.761	794.771	799.001	802.526	784.66	784.985	788.487	764.801	815.327	808.958
107	919.861	976.996	1040.41	1096.59	1140.38	1190.63	1222.57	1245.08	1244.14	1245.85	1254.88	1294.23	1261.91	1304.66	1240.6	1273.75	1218.09	1233.52	1162.44	1148.62	1161.77	1126.63	1104.82	1118.71	1126.01	1132.72	1114.32	1144.13	1155.32	1168.34	1174.68	1174.62	1177.09	1205.65	1191.57	1255.12	1282.29
108	702.29	782.429	830.376	885.207	954.597	1029.29	1052.65	1085.39	1096.83	1104.23	1098.1	1120.61	1090.59	1122.65	1085.8	1120.4	1093.34	1128.36	1065.27	1050.82	1098.18	1067.08	1026.47	1004.1	1024.71	1017.65	1006.44	1053.03	1073.45	1056.54	1079.14	1077.45	1082.2	1098.43	1074.08	1154.23	1206.72
109	430.297	470.661	500.878	532.185	560.085	589.749	604.697	635.53	628.034	640.201	639.062	663.837	645.856	663.494	635.986	653.824	628.71	641.91	611.483	607.196	618.943	597.563	588.048	586.169	588.115	587.135	578.824	585.669	590.49	591.562	590.691	587.236	587.465	597.358	575.763	606.668	611.152
110	855.982	941.915	1018.16	1091.69	1145.32	1204.91	1244.86	1298.87	1297.21	1327.01	1343.15	1374.52	1351.97	1380.98	1334.34	1389.53	1343.9	1399.57	1349.45	1347.96	1391.22	1363.66	1344.83	1355.53	1379.1	1373.4	1369.98	1387.55	1413.34	1424.71	1418.9	1427.08	1424.55	1453.41	1400.01	1478.56	1503.48
111	728.052	782.593	846.155	903.684	938.664	983.059	1017.57	1085.94	1052.08	1045.06	1036.84	1050.44	1020.29	1036.89	984.51	990.549	955.112	980.534	930.739	916.497	939.446	911.025	880.032	882.151	895.928	891.22	876.922	879.298	899.247	876.967	873.162	872.119	881.43	889.683	871.201	933.421	962.538
112	913.493	985.033	1037.33	1077.09	1124.17	1154.07	1191.1	1226.35	1190.7	1169.49	1155.33	1183.02	1133.88	1169.18	1100.57	1132.6	1085.05	1120.22	1075.72	1067.96	1100.73	1067.09	1031.93	1027.19	1045.11	1062.18	1061.72	1072.39	1078.47	1089.59	1097.7	1101.1	1102.32	1139.24	1096.87	1168.13	1232.75
113	545.12	596.725	647.131	660.767	681.946	711.144	705.069	754.352	720.192	717.778	716.73	716.348	702.566	712.262	679.387	691.359	656.531	685.118	659.439	649.207	664.595	660.456	649.532	649.911	641.942	629.733	635.116	651.34	658.566	671.058	667.057	662.959	663.752	679.334	667.07	694.696	734.71
114	613.024	671.468	724.183	777.863	817.955	861.319	881.48	927.615	913.635	925.662	932.508	971.632	946.125	977.904	938.573	971.942	944.139	978.167	931.718	937.482	961.726	937.305	931.469	922.095	925.487	937.76	933.191	940.17	970.562	974.006	968.54	967.013	979.305	992.26	959.015	1013.17	1032.16
115	802.14	878.786	943.278	990.36	1034.64	1084.93	1110.94	1182.68	1183.03	1221.87	1249.64	1304.49	1288.58	1332.79	1297.15	1349.95	1310.84	1370.58	1319.36	1324.32	1375.07	1332.63	1312.51	1321.12	1323.95	1326.45	1318.74	1342.25	1363.55	1362.08	1371.85	1352.7	1376.66	1402.06	1371.71	1447.31	1475.01
116	627.689	707.136	759.979	811.534	843.495	894.056	937.815	988.097	1014.5	1022.62	1042.33	1075.42	1057.48	1090.6	1043.22	1064.7	1026.32	1068.38	1005.03	1010.66	1026.24	993.754	986.589	986.435	984.967	982.986	975.32	995.529	1011.2	1000.84	995.24	994.043	1002.27	1017.12	971.283	1034.35	1071.22
117	710.113	801.051	853.693	887.556	939.903	1005.9	1030	1066.14	1080.35	1103.79	1107.23	1133.19	1091.86	1111.89	1049.23	1080.53	1044.29	1072.46	1008.73	1004.44	1035.61	971.968	945.642	950.63	941.675	947.592	939.318	936.931	955.84	984.884	961.04	969.614	969.452	973.415	948.216	989.243	1016.31
118	632.02	699.177	769.044	828	856.67	900.639	917.01	964.419	968.541	991.487	1005.79	1032.84	987.622	994.749	951.566	979.935	927.458	938.369	907.978	898.481	935.302	871.2	827.384	851.897	869.143	884.651	863.916	867.442	883.201	881.888	881.319	883.028	870.175	897.591	885.767	948.302	957.18
119	600.192	664.108	727.061	777.559	825.42	870.252	903.376	966.321	969.804	986.062	996.768	1058.7	1043.25	1084.76	1035.1	1074.04	1044.36	1075.07	1030.06	1034.35	1062.96	1036.84	1021.77	1023.79	1025.56	1035.41	1026.16	1033.95	1049.15	1048.34	1048.7	1044.69	1047.15	1065.47	1047.15	1106.93	1125.82
120	547.672	602.421	655.735	695.097	727.973	752.798	764.214	829.446	817.747	822.858	823.922	829	774.838	761.992	723.112	730.429	725.074	741.173	696.869	686.727	699.539	681.961	683.324	680.994	690.01	677.179	674.587	678.225	711.778	703.055	699.238	687.893	698.274	712.823	697.706	771.178	808.981
121	709.8	775.095	820.618	846.837	890.735	915.428	931.764	957.656	951.374	953.772	924.432	940.783	894.037	911.056	860.591	888.002	835.97	870.779	816.564	805.939	841.462	817.694	799.177	791.098	796.814	804.942	804.222	804.365	808.499	825.69	822.628	803.889	821.96	819.67	801.537	847.14	863.009
122	702.366	763.185	824.474	877.806	926.177	979.028	1006.06	1065.8	1037.91	1055.49	1051.86	1085.49	1067.06	1082.81	1044.31	1087.53	1044.39	1096.44	1044.13	1034.04	1063.28	1026.46	1024.68	1029.78	1027.17	1036.82	1034.88	1062.53	1092.99	1098.54	1099.11	1098.56	1100.19	1125.08	1106.31	1177.7	1214.86
123	562.166	608.385	639.545	666.284	698.469	738.133	755.271	791.071	783.961	784.147	793.699	819.774	808.578	832.185	783.487	806.917	791.488	828.285	781.549	789.204	809.871	786.835	766.161	771.802	766.142	777.554	781.694	791.883	825.788	827.032	812.274	814.337	811.828	828.701	800.616	848.819	875.736
124	562.67	620.632	677.252	719.432	759.639	791.58	821.876	882.367	873.22	872.721	890.287	914.162	884.673	917.804	899.801	907.224	840.223	856.99	817.982	814.807	814.867	825.106	804.796	800.383	815.677	826.933	830.051	828.455	851.845	845.694	848.757	830.859	832.437	851.62	841.549	880.703	894.888
125	620.319	675.346	730.154	751.602	803.502	844.776	860.784	897.564	919.406	959.819	961.511	1033.94	1006.25	1008.59	983.578	1016.71	998.68	1023.73	966.893	964.568	983.257	968.559	962.651	966.758	991.288	978.589	990.217	1019.66	1019.34	987.425	970.94	965.032	993.306	1018.84	997.327	1049.37	1074.65
126	486.339	527.135	582.43	625.704	661.624	694.124	716.317	753.483	747.528	752.049	753.78	780.757	752.878	780.856	751.033	783.318	741.792	780.977	754.039	742.669	763.501	747.247	721.434	725.537	722.076	719.632	718.614	738.326	749.078	759.677	758.855	739.41	748.411	756.696	744.187	791.381	809.591
127	956.453	1041.22	1107.78	1167.89	1207.29	1250.56	1269.77	1307.22	1291.9	1263.35	1267.41	1292.59	1252.72	1269.1	1198.59	1232.91	1188.23	1195.66	1126.3	1111.29	1142.67	1108.89	1079.71	1089.95	1093.02	1093.14	1070.24	1073.51	1099.66	1099.56	1062.64	1064.45	1052.71	1074.31	1017.48	1087.48	1140.55
128	913.305	989.507	1054.76	1140.66	1196.25	1238.48	1251.91	1304.95	1288.05	1290.04	1320.23	1377.21	1317.1	1352.2	1306.28	1360.12	1306.06	1343.01	1263.06	1248.18	1270.79	1219.44	1205.3	1201.62	1201.29	1199.18	1192.64	1193.77	1202.64	1220.55	1215.88	1201.78	1203.59	1227.16	1206.21	1280.45	1269.04
129	1216.32	1329.46	1423.51	1511.78	1546.32	1609.08	1668.8	1771.49	1769.23	1809.2	1814.71	1848.97	1786.29	1817.81	1759.72	1810.52	1737.57	1787.4	1652.65	1629.03	1656.98	1599.69	1542.4	1529.81	1535.33	1558.84	1533.94	1555.29	1570.01	1561.86	1570.88	1592.96	1582.54	1624.23	1574.47	1688.6	1689.9
130	501.628	551.866	601.326	647.269	662.617	702.465	703.171	742.253	749.47	758.976	777.771	823.231	815.191	840.308	818.549	868.326	856.083	897.686	861.209	861.379	885.073	853.6	825.023	804.534	786.223	787.573	779.029	788.764	794.813	815.597	826.072	806.669	800.434	820.191	787.952	836.415	844.213
131	691.681	739.418	790.724	851.359	894.409	921.877	953.803	1014.52	1013.06	1045.46	1057.74	1104.45	1088.44	1132.32	1101.77	1145.53	1118.98	1167.99	1122.23	1127.36	1173.29	1132.86	1140.75	1135.96	1143.7	1172.33	1165.04	1202.14	1212.75	1222.1	1238.33	1210.66	1221.75	1261.11	1235.35	1293.29	1304.56
132	426.792	461.586	502.223	535.132	559.418	586.959	604.2	645.438	643.254	655.258	667.549	698.219	694.342	714.377	704.168	733.743	724.525	749.29	732.672	741.169	763.965	740.972	737.747	740.768	739.422	746.956	755.724	770.463	786.88	795.221	803.489	807.011	810.13	831.631	812.812	868.459	871.016
133	326.292	348.612	379.298	399.046	418.682	433.806	445.773	468.024	468.425	477.802	476.006	496.666	494.064	508.944	500	521.336	510.982	525.999	517.143	518.951	540.786	528.726	523.281	527.544	535.013	532.939	544.579	556.224	566.128	561.909	579.39	577.29	589.241	602.452	588.661	631.782	640.233
KO TMRM CsA
1	1428.84	1518.81	1552.71	1526.58	1564.92	1521.2	1622.99	1592.85	1617.4	1671.35	1702.69	1717.29	1684.34	1626.7	1510.46	1193.48	988.361	668.451	441.016	271.418	183.616	143.819	114.31	113.084	96.278	89.3518	90.3749	81.4782	80.4081	78.1191	76.349	67.5021	68.3445	61.3655	56.6858	61.2538	59.3789
2	2103.23	2225.88	2196.35	2196.97	2218.07	2135.19	2297.83	2314.22	2395.14	2433.2	2476.14	1596.64	1241.82	1221.07	1138.16	1010.15	872.447	758.968	655.311	545.435	437.84	347.599	273.807	233.374	192.228	165.108	146.155	134.816	125.541	118.726	111.719	103.14	97.5907	86.7082	85.5767	84.1909	80.0112
3	2203.23	2290.87	2327.75	2337.35	2347.32	2241.02	2357.88	2381.8	2212.22	2211.66	2242.58	2290.37	2300.53	2221.54	1936.7	1472.66	940.519	540.843	316.232	200.711	152.743	128.008	108.72	108.962	102.042	99.5954	98.9208	90.6228	92.543	92.0566	90.0649	87.0334	83.8841	79.518	80.3346	77.8851	73.5043
4	1882.85	1951.3	1998.52	2018.06	2023.07	1927.57	2051.53	2045.86	2049.83	2120.42	2010.12	1911.03	1794.93	1433.87	813.895	399.623	217.247	153.166	127.684	109.652	103.839	94.6384	85.3193	88.5429	84.5333	80.1843	76.5018	77.2845	82.1554	76.4052	77.8452	71.5536	68.5907	67.7931	61.2049	63.4113	62.6423
5	1019.97	1038.88	1078.94	1138.68	1133.63	1139.21	1179.15	1159	1157.26	1184.53	1261.56	1259.44	1087.2	882.879	662.168	431.042	270.841	178.503	135.96	113.386	99.5819	94.8634	84.889	86.5385	79.0497	75.0016	74.4866	72.0866	71.5349	66.7879	66.622	62.0839	61.6323	57.7707	56.1168	55.286	52.5854
6	1788.74	1878.99	1895.55	1893.55	1908.55	1874.37	1970.81	1945.69	2010.15	2121.42	2195.79	2208.96	2090.53	2057.58	1986.55	1776.99	1637.34	1401.81	1096.28	797.4	596.021	445.893	307.238	212.479	140.122	105.29	94.7968	81.6297	85.0858	78.0129	78.91	71.1978	69.6282	67.3536	63.4923	58.2846	56.8905
7	1947.03	2004.11	2042.92	2027.2	1980	2004.14	2118.12	1449.61	1090.08	467.066	200.529	145.574	127.042	119.75	116.178	116.373	109.998	106.392	106.099	98.6585	98.5811	95.1037	88.0664	91.0375	91.0983	84.9006	83.4418	80.032	82.2789	81.6026	79.1121	76.0684	73.6234	69.9602	71.3071	71.9664	65.6725
8	1750.69	1819.9	1816.01	1843.71	1858.18	1864.5	1969.08	1657.11	1312.68	635.839	223.303	137.124	117.963	111.909	109.647	108.483	103.233	102.54	96.847	93.3136	93.2948	88.4308	80.8751	87.3997	80.073	79.0974	74.6807	74.0198	75.0438	75.2352	74.3593	69.7682	66.4701	65.0153	64.4948	60.5291	60.9078
9	773.157	796.99	789.888	808.958	810.939	788.631	808.438	809.474	779.436	865.674	867.125	842.712	756.901	520.668	278.221	146.608	100.033	87.4223	77.7155	74.208	70.6547	69.6347	61.5405	67.476	63.2495	61.2999	58.344	59.2055	56.4393	56.3191	53.8536	50.1596	50.7046	50.234	46.9975	48.8517	45.5028
10	1006.03	1037.03	1058.09	1065.45	1073.73	1074.01	1111.11	1098.4	1151.36	1157	1166.99	1164.62	1183.02	1193.63	1215.91	790.913	356.686	139.381	98.7126	87.0403	82.7907	77.0259	69.8125	74.1274	70.6318	66.3513	65.7087	64.729	61.9363	63.9933	60.294	57.6692	55.3958	55.9362	51.8548	51.1421	49.6367
11	1507.22	1567.63	1582.8	1565.24	1569.99	1552.11	1653.28	1617.8	1670.73	1427.3	1127.14	899.295	960.812	983.824	952.855	957.404	866.727	720.371	552.217	393.473	275.671	188.635	130.49	113.21	92.4343	86.6134	80.7551	76.5799	72.7816	73.1593	71.5644	66.5872	64.4325	58.9919	61.696	59.6155	58.395
12	1992.86	2026.75	2000.36	1937.16	2004.17	1954.79	2009.18	1926.71	1985.74	1988.18	1883.12	2009.33	2007.91	2082.91	2110.61	2091.93	2036.75	1980.37	2147.01	2103.56	2106.08	2005.24	1954.34	2000.7	1990.85	2042.96	1983.95	2086.32	2006.23	2030.56	1995.09	2048.26	2038.08	1860.05	1912.98	2023.07	1860.23
13	1269.59	1300.26	1309.46	1342.78	1349.29	1330.51	1390.76	1375.72	1419.31	1432.61	1472.06	1497.39	1509.24	1553.67	1579.3	1603.17	1621.68	1600.12	1638.68	1616.28	1621.51	1596.98	1548.3	1604.52	1586.63	1556.91	1549.95	1500.58	1423.96	1288.97	1051.97	829.52	619.761	480.434	380.211	311.986	257.808
14	1585.58	1605.47	1639.17	1664.47	1691.84	1708.33	1752.47	1746.11	1812.81	1807.4	1826.47	1844.03	1822.58	1619.59	879.811	525.639	280.353	187.835	161.695	150.433	141.74	136.84	124.53	125.975	119.298	111.794	109.563	108.989	103.863	104.409	103.918	96.2889	96.5453	89.4061	91.2274	88.0068	86.3303
15	1075.78	1084.51	1104.57	1120.33	1140.66	1131.53	1169.55	1179.91	1217.17	1254.64	1264.32	1277.16	1299.5	1312.9	1344.09	1370.59	1390.13	1388.7	1432.5	1455.02	1443.5	1460.7	1432.87	1528.42	1550.64	1549.69	1518.13	1530.52	1493.12	1516.12	1523.65	1519.34	1541.27	1532.79	1529.66	1546.27	1517.97
16	1574.85	1602.46	1612.66	1627.53	1637.25	1591.71	1709.04	1685.76	1689.36	1711.39	1727.06	1770.55	1771.3	1814.29	1745.68	1772.38	1793.15	1820.03	1897.74	1897.97	1955.08	1949.4	1908.49	2033.96	1980.76	1978.62	2000.43	1999.76	2007.37	2017.34	1983.09	1959.84	1979.77	1989.65	2032.65	2029.9	2007.63
17	1001.97	1044.89	1047.36	1032.69	1076.32	1059.36	1112.48	1116.27	1147.03	1115.09	1157.96	1200.91	1206.59	1207.4	1224.8	1213.15	1198.95	1132.64	1126.58	1117.73	1103.34	1131.91	1109.05	1156.94	1178.18	1173.34	1182.57	1185.68	1183.82	1177.99	1159.56	1154.26	1126.39	1110.2	1061.52	1041.59	944.59
18	1506.66	1587.43	1597.58	1606.77	1605.77	1558.44	1597.97	1580.94	1597.21	1625.83	1619.68	1620.66	1664.7	1672.05	1680.63	1693.85	1747.65	1736.49	1788.68	1781.69	1800.44	1805.05	1775.29	1841.69	1825.39	1852.23	1844.95	1840.1	1851.98	1886.84	1827.19	1856.79	1857.54	1840.54	1831.83	1838.18	1811.83
19	1073.84	1109.42	1139.17	1151.79	1161.43	1145.32	1194.89	1174.43	1195.69	1198.03	1199.48	1193.5	1219.98	1261.31	1309.74	1311.48	1329.68	1324.39	1371.47	1362.92	1370.7	1379.54	1354.19	1420.85	1420.88	1434.91	1438.51	1440.26	1437.4	1449.4	1433.7	1423.87	1441.54	1440.29	1468.5	1481.25	1458.13
20	842.935	843.407	860.902	884.813	905.012	909.689	942.584	932.399	960.699	956.408	979.615	986.136	1043.05	612.688	281.577	127.016	95.701	89.3515	89.3928	83.4011	84.0009	79.7254	73.6548	78.0086	72.5533	71.4786	70.4236	69.4598	68.9316	69.774	70.4127	66.9845	65.6206	63.6566	61.215	62.3335	61.6809
21	529.214	540.899	561.187	569.162	585.682	589.717	564.977	590.111	592.81	583.183	589.242	616.897	618.398	633.681	624.051	659.39	664.369	675.011	674.496	697.496	694.553	703.891	695.759	712.184	720.498	728.497	739.383	707.104	749.221	758.596	768.805	768.769	754.589	771.963	752.092	777.693	781.867
22	498.791	492.151	491.849	482.569	480.197	482.388	482.058	505.851	530.613	506.991	545.509	576.475	557.851	551.084	513.373	536.02	560.428	562.069	573.754	550.687	550.699	589.775	607.123	629.1	644.217	639.58	637.313	655.863	697.027	715.023	702.976	703.524	686.517	722.898	736.187	751.865	751.161
23	627.225	626.548	645.363	641.812	660.554	664.011	668.851	708.168	679.64	699.087	699.066	721.368	724.122	707.357	674.822	700.187	709.138	712.409	717.35	718.021	703.498	710.741	714.631	712.287	723.45	708.198	699.438	691.78	729.448	725.738	741.268	741.819	747.532	766.786	734.39	746.023	764.517
24	1017.79	1053.77	1069.58	1072.02	1091.79	1091.79	1082.11	1113.7	1148.86	1159.44	1162.16	1164.19	1160.65	1158.21	1139.93	1181.92	1188.49	1204.75	1224.79	1229.45	1253.42	1264.47	1255.48	1268.23	1255.54	1259.4	1260.27	1235.9	1288.68	1309.78	1319.45	1316.66	1306.8	1340.32	1325.28	1350.5	1353.25
25	644.847	658.878	660.927	662.658	669.119	675.837	662.19	685.519	700.487	709.748	720.672	733.962	745.823	746.523	736.565	767.551	771.389	781.324	797.673	801.642	803.916	815.785	816.529	819.99	834.071	831.469	834.861	817.785	851.897	854.136	859.512	851.882	857.545	874.467	859.885	877.169	900.478
26	472.143	478.772	488.929	488.875	497.645	503.85	494.361	519.41	529.435	537.949	558.222	564.45	568.903	575.583	565.65	595.557	595.652	601.486	611.616	623.228	626.16	623.4	625.352	631.072	638.626	639.426	644.432	630.459	659.221	660.327	662.305	658.249	657.711	679.559	671.169	682.191	691.432
27	612.127	618.801	621.97	633.146	636.854	651.449	646.001	672.362	681.032	699.184	703.475	708.6	702.227	698.926	680.86	705.435	709.291	704.685	710.639	718.1	712.83	715.891	710.98	706.611	710.745	701.55	710.316	691.182	723.52	719.47	723.578	725.476	724.85	745.71	730.474	745.279	750.019
28	1042.7	1078.15	1110.85	1111.21	1127.29	1133.08	1127.57	1178.72	1213.52	1243.18	1243.84	1293.28	1286.47	1285.82	1265.85	1319.71	1319.06	1347.31	1358.06	1380.75	1381.81	1407.28	1418.34	1435.73	1423.32	1428.36	1436.98	1400.31	1461.15	1465.41	1494.14	1487.82	1456.88	1473.23	1447.54	1472.45	1474.82
29	836.289	852.199	856.386	870.184	871.822	900.668	891.602	930.69	947.534	991.393	1004.8	1035.46	1021.95	1025.88	992.386	1049.72	1062.95	1069.39	1065.55	1074.59	1077.2	1088.25	1104.3	1103.46	1118.3	1145.48	1157.94	1124.73	1172.52	1178	1185.78	1165.91	1154.94	1193.77	1169.92	1175.8	1188.67
30	624.302	622.015	632.466	635.69	635.327	649.373	628.785	650.385	648.281	641.877	644.923	655.225	651.478	662.127	641.448	674.099	677.505	678.012	673.445	675.613	671.808	686.746	674.607	673.874	673.481	679.184	683.438	677.036	707.813	702.041	692.011	688.04	677.943	703.533	683.014	686.978	697.428
31	922.373	927.455	940.461	937.178	942.309	962.967	933.971	957.036	991.949	1019.06	1036.14	1132.11	1153.36	1215.35	1204.27	1277.26	1291.72	1337.23	1384.72	1439.5	1458.9	1492.94	1514.74	1510.89	1543.68	1562.85	1578.48	1552.31	1642.83	1665.62	1702.96	1703.54	1716.62	1777.17	1735.75	1773.38	1805.7
32	818.577	837.701	868.884	888.248	911.713	918.105	905.921	941.806	953.908	957.485	971.105	979.004	991.034	1018.32	1006.64	1048.19	1066.39	1071.26	1061.94	1066.67	1086.93	1098.32	1108.38	1097.83	1113.61	1113.82	1121.44	1092.82	1143.8	1140.64	1145.32	1142.25	1153.33	1174.17	1134.95	1152.75	1159.15
33	1050.14	1065.62	1081.08	1086.25	1099.6	1097.65	1094.56	1146.11	1127.77	1127.8	1123.91	1146.5	1163.01	1178.9	1164.01	1236.08	1257.08	1288.91	1293.24	1305.13	1302.19	1324.67	1331.85	1338.14	1342.16	1363.55	1379.39	1375.43	1429.79	1453.29	1471.49	1471.14	1470	1516.01	1505.58	1534.02	1569.56
34	1060.72	1075.73	1097.91	1103.95	1114.93	1144.23	1144.85	1180.53	1208.4	1249.52	1266.1	1304.69	1318.18	1319.94	1290.97	1336.22	1354.39	1362.22	1371.03	1382.15	1387.6	1391.76	1402.19	1408.26	1419.72	1429.41	1439.02	1402.54	1457.84	1461.66	1478.15	1472.53	1458.84	1503	1485.61	1512.98	1523.47
35	1038.79	1058	1079.74	1094.33	1119.65	1138.74	1118.92	1170	1202.39	1219.67	1263.77	1288.08	1326.66	1332.18	1297.32	1368.2	1384.79	1410.87	1417	1435.39	1450.89	1488.69	1470.19	1494.74	1507.55	1521.96	1535.23	1505.86	1552.52	1550.9	1562.84	1550.96	1537.18	1572.96	1544.69	1569.61	1564.02
36	769.172	783.337	803.04	815.57	820.896	823.078	808.127	842.19	864.342	875.7	884.392	900.778	893.277	908.182	884.028	921.39	922.345	930.678	930.209	937.282	940.77	942.005	938.943	948.464	943.479	939.708	939.779	926.85	971.344	974.821	973.777	963.183	961.2	989.517	959.507	971.596	970.529
37	954.968	954.63	943.006	926.828	963.626	999.83	982.632	1033.06	1050.82	1033.18	1036	1062.62	1072.27	1081.37	1049.2	1096.19	1070.07	1081.25	1119.87	1137.15	1149.88	1125.59	1111.33	1120.11	1123.09	1126.7	1147.13	1123.62	1201.51	1199.43	1207.76	1219.82	1209.37	1254.02	1218.61	1256.59	1243.21
38	800.544	821.362	816.962	816.763	828.424	842.665	816.627	850.685	878.413	890.488	882.151	908.842	915.306	931.392	891.815	925.385	943.675	958.101	967.83	963.4	971.969	971.624	973.369	981.671	997.83	985.861	981.804	957.44	984.986	972.498	955.938	959.286	962.353	984.339	967.897	985.211	981.041
39	1220.68	1262.25	1284.63	1308.12	1321.04	1338.85	1342.84	1408	1437.91	1459.09	1483.26	1498.51	1513.1	1554.97	1519.7	1573.01	1590.34	1591.6	1595.84	1614.62	1604.47	1622.53	1628.92	1662.3	1680.51	1676.63	1678.42	1659.01	1737.45	1763.21	1789.93	1781.5	1763.53	1809.71	1786.71	1832.87	1837.93
40	989.628	1002.45	1018.51	1043.25	1054.12	1090.73	1071.91	1129.15	1157.79	1180.12	1211.98	1223.14	1238.38	1254.38	1233.05	1280.17	1296.25	1300.52	1312.64	1338.54	1336.65	1335.45	1334.88	1344.11	1369.83	1360.04	1346.44	1310.95	1368.8	1367.34	1381.96	1375.43	1376.08	1407.26	1390.75	1424.55	1425.03
41	822.083	840.942	858.125	864.678	868.701	873.825	877.857	948.043	989.481	1020.51	1031.06	1057.31	1065.55	1094.53	1049.81	1097.63	1108.18	1127.03	1144.16	1158.52	1163.35	1178.57	1178.25	1192.59	1212.41	1209.8	1197.49	1182.3	1241.03	1255.85	1261.9	1258.28	1256.38	1299.75	1271.06	1288.85	1299.65
42	1433.83	1484	1521.63	1539.38	1520.61	1538.53	1511.96	1539.45	1569.98	1599	1575.94	1598.1	1617.23	1610.15	1542.83	1625.6	1606.98	1599.29	1630.16	1642.24	1660.96	1695.72	1605.17	1639.03	1660.1	1599.63	1609.13	1597.98	1638.67	1648.01	1650.08	1651.68	1593.19	1682.18	1633.88	1671.2	1685.65
43	891.777	887.304	899.795	923.562	932.864	952.027	946.227	981.125	993.068	1012.55	1045.4	1074.82	1097.49	1113.62	1068.97	1126.21	1144.53	1174.82	1194.52	1200.33	1226.55	1224.72	1227.29	1231.7	1261.45	1273.52	1284.64	1239.9	1296.94	1311.18	1313.62	1304.48	1309.83	1343.73	1331.34	1356.61	1366.74
44	1286.94	1319.86	1350.79	1406.45	1438.23	1470.75	1487.75	1544.33	1583.52	1609.96	1633.72	1702.78	1709.54	1743.44	1695.76	1792.53	1833.02	1884.37	1927.81	1958.95	1965.16	2001.43	2040.96	2097.5	2156.57	2161.01	2174.54	2129.95	2251.6	2273.59	2259.13	2285.07	2245.3	2343.29	2303.25	2361	2375.64
45	1206.59	1245.99	1265.86	1294.68	1322.84	1373.94	1363.74	1393.96	1440.36	1465.24	1493.29	1542.62	1564.97	1578.58	1556.54	1612.83	1658.73	1666.03	1701.67	1731.02	1772.59	1797.67	1812.53	1831.14	1853.14	1871.7	1894.96	1856.93	1931.3	1952.72	1981.27	1951.02	1938.04	1974.67	1963.16	2027.89	2022.73
46	895.411	913.161	938.419	948.223	959.967	962.302	960.687	1014.39	1014.08	1032.01	1051.72	1074.88	1073.13	1085.91	1055.3	1099.01	1099.66	1114.07	1111.44	1113.19	1123.4	1131.84	1141.22	1141.32	1148.47	1143.8	1136.56	1120.22	1173.47	1165.2	1186.31	1178.45	1172.64	1191.59	1174.2	1194.55	1221.6
47	604.592	602.442	596.397	594.803	586.576	608.539	598.727	604.869	621.941	625.472	640.848	658.002	655.079	655.107	632.381	660.014	654.656	649.609	644.393	656.878	664.93	659.983	667.257	671.893	674.161	674.438	668.365	646.7	676.595	678.618	682.951	690.719	683.298	699.065	688.445	681.184	679.596
48	825.255	839.058	856.525	861.22	862.365	880.174	863.861	910.237	938.648	945.859	952.842	968.462	983.075	988.31	970.854	1007.18	1019.88	1042.08	1051.24	1058.78	1068.64	1084.31	1091.16	1088.62	1095.39	1101.02	1100.94	1082.1	1129.41	1123.16	1149.51	1144.5	1139.12	1183.77	1169.19	1188.73	1200.78
49	1194.07	1226.87	1253.89	1264.66	1266.9	1303.54	1298.84	1348.78	1381.82	1417.25	1442.84	1477.67	1517.65	1541.95	1504	1557.27	1591.61	1608.28	1637.81	1650.9	1673.96	1694.22	1699.86	1734.7	1750.14	1740.56	1758.54	1754.04	1823.49	1829.24	1875.98	1854.2	1837.94	1891.48	1887.85	1914.44	1936.75
50	1011.64	1042.73	1062.4	1075.13	1075.24	1083.27	1083.04	1117.55	1138.96	1179.66	1203.83	1239.96	1234.71	1270.61	1250.83	1296.07	1303.9	1313.09	1366.61	1384.98	1389.47	1410.32	1465.56	1469.52	1520.66	1543.8	1550.34	1533.08	1595.57	1594.92	1604.78	1586.72	1589.4	1626.78	1608.26	1658.55	1663.29
51	633.432	639.17	642.701	650.049	656.273	671.265	666.965	692.496	705.926	699.131	724.608	741.441	742.699	762.948	734.56	790.288	793.363	805.901	808.412	824.678	837.099	846.3	836.273	854.431	854.123	857.753	867.67	840.994	860.348	871.643	863.779	864.717	847.723	875.153	857.786	881.071	885.726
52	768.324	792.259	811.478	798.992	820.498	826.459	816.129	847.157	879.402	890.135	905.486	912.69	916.571	929.462	907.486	943.718	937.369	948.641	962.319	962.916	972.774	985.145	978.125	979.088	997.238	993.3	1004.98	981.187	1027.2	1033.89	1025.41	1011.86	1000.36	1021.47	1006.57	1031.1	1033.97
53	821.443	849.257	875.094	867.844	900.051	922.783	921.979	938.457	959.836	996.458	1008.17	1021.8	1040.57	1056.06	1037.7	1102.94	1121.67	1118.08	1166.54	1181.32	1177.86	1194.92	1179.95	1203.63	1191.72	1223.77	1233.35	1209.83	1276.2	1294.49	1280.69	1270.58	1283.67	1347.45	1281.73	1315.83	1341.72
54	969.248	1026.6	1057.82	1066.45	1080.33	1074.31	1073.03	1126.96	1136.58	1138.71	1151.73	1181.54	1185.45	1204.04	1180.06	1229.46	1214.25	1233.76	1242.59	1265.65	1277.91	1302.32	1291.16	1292.35	1296.59	1313.64	1314.17	1275.78	1336.76	1343.41	1353.01	1372.85	1356.76	1394.58	1354.31	1383.57	1387.12
55	845.91	857.388	868.13	875.68	879.158	917.444	880.712	923.442	957.111	954.607	978.303	1002.31	1032.6	1052.35	1031.73	1066.2	1075.54	1105.63	1114.17	1135.99	1110.84	1095.67	1101.04	1108.53	1133.55	1139.62	1177.95	1166.99	1219.86	1211.8	1241.01	1263.96	1267.63	1313.31	1308.25	1355.92	1375.15
56	800.758	792.675	816.596	820.289	830.947	837.947	822.596	842.548	852.975	859.093	860.958	884.459	887.065	898.538	884.905	918.772	936.259	958.86	955.949	969.521	974.02	984.334	996.202	1009.72	1014.79	1032.83	1032.3	1014.55	1056.88	1071.07	1090.05	1089.36	1086.37	1109.27	1095.64	1119.57	1131.35
57	1022.23	1045.24	1050.96	1059.59	1064.03	1062.02	1042.58	1094.57	1114.93	1113.59	1138.16	1177.42	1184.2	1206.3	1182.96	1243.86	1279.53	1276.59	1289.78	1306.72	1301.62	1304.44	1309.89	1299.68	1317.54	1319.2	1320.25	1286.17	1338.91	1328.65	1336.45	1316.72	1298.93	1346.62	1318.99	1347	1349.74
58	1271.09	1302.71	1336.4	1338.93	1328.18	1354.09	1332.36	1411.39	1433.56	1484.17	1529.62	1575.17	1575.31	1568.82	1514.07	1575.12	1607.76	1605	1614.63	1645.52	1644.61	1666.87	1664.34	1673.4	1706.98	1690.5	1667.65	1639.73	1721.27	1740.79	1759.78	1748.64	1746.22	1799.69	1801.51	1827.34	1834.47
59	1009.21	1016	1007.06	1015.37	1024.21	1047.04	1065.68	1129.46	1153.69	1174.03	1194.99	1230.28	1236.45	1247.81	1213.19	1303.25	1309.45	1338.14	1357.12	1359.33	1382.97	1386.13	1399.15	1424.66	1466.51	1475.39	1459.11	1413.31	1485.6	1480.39	1513.54	1516.8	1521.42	1544.03	1529.56	1548.77	1549.48
60	769.309	774.178	779.572	779.187	798.665	814.67	796.323	839.673	856.37	895.53	902.142	937.962	943.769	970.297	940.347	975.457	980.064	1000.25	1023.35	1037.79	1067.63	1089	1064.47	1069.09	1082	1088.2	1090.24	1066.31	1100.01	1123.85	1116.28	1107.32	1102.52	1153.74	1139.25	1149.62	1154.9
61	938.198	951.808	964.525	979.631	982.139	995.463	989.79	1044.09	1053.33	1071.33	1085.2	1113.87	1110.09	1118.17	1094.66	1140.09	1151.54	1154.26	1166.29	1156.66	1142.58	1147.34	1165.1	1168.72	1173.78	1180.97	1183.57	1148.86	1198.64	1220.17	1232.59	1221.76	1196.8	1232.45	1218.68	1235.78	1245.29
62	575.427	562.54	549.27	531.059	527.792	514.148	519.679	547.808	544.622	556.657	575.86	589.916	587.386	603.437	610.521	651.89	654.673	674.641	684.56	694.711	696.585	727.661	729.297	736.086	745.55	752.041	741.637	734.773	771.982	771.586	766.19	753.373	762.874	786.329	771.016	786.383	797.676
63	724.168	721.494	716.319	723.291	724.444	741.886	745.723	767.523	792.778	798.976	799.52	823.445	822.439	842.02	821.39	846.456	851.962	849.978	865.59	865.871	877.948	887.009	892.134	884.549	892.949	905.115	904.834	881.476	925.44	917.292	917.912	916.651	903.496	933.885	925.8	940.191	946.422
64	603.275	611.613	614.874	623.153	629.664	631.199	623.713	657.394	669.338	683.858	685.012	697.624	691.493	700.328	689.522	719.159	726.478	744.358	735.187	747.048	736.78	733.969	744.266	746.668	748.386	752.634	746.937	719.123	738.551	732.218	737.914	727.384	718.39	734.929	722.025	744.088	750.021
65	707.876	704.299	699.195	670.986	630.114	602.007	648.378	663.406	657.818	661.409	619.722	592.338	575.555	543.13	509.73	479.637	438.435	406.843	383.161	357.559	342.252	323.338	312.663	297.604	285.621	262.521	246.45	236.956	229.515	227.875	185.44	153.214	139.14	132.754	128.711	123.729	120.485
66	847.997	872.667	845.69	798.163	786.36	796.295	823.13	826	794.431	808.452	765.522	758.445	747.618	727.572	683.191	624.362	583.503	536.701	485.47	444.011	410.224	382.781	373.382	365.733	368.694	364.587	342.513	334.746	321.523	306.605	284.34	265.557	248.317	238.6	227.744	218.767	214.56
67	755.756	749.1	729.775	678.2	659.683	654.047	701.028	735.26	726.545	724.523	696.322	695.117	674.382	620.195	586.733	532.349	495.515	445.644	417.593	376.685	360.426	333.701	322.122	311.174	290.864	262.333	239.858	224.685	210.15	199.181	182.814	167.102	150.428	154.678	152.377	144.218	139.746
68	450.944	459.75	466.977	458.138	457.319	383.849	410.079	432.318	442.598	456.476	461.517	477.045	493.829	491.649	504.846	499.342	503.153	495.855	475.495	449.483	423.466	392.506	372.261	344.832	342.8	321.357	295.786	277.903	262.013	253.89	250.021	242.541	240.352	239.361	240.525	235.912	231.476
69	326.743	333.064	327.729	322.049	311.788	266.893	285.091	307.813	330.95	349.268	348.651	349.013	356.603	350.473	353.65	355.022	355.433	355.272	345.586	335.793	317.49	306.471	296.158	276.165	286	275.528	264.906	261.738	262.732	274.604	284.122	292.939	297.793	295.863	294.978	289.404	283.573
70	413.401	410.691	384.983	339.717	285.417	183.999	194.62	210.77	217.751	208.473	185.109	166.349	152.837	133.924	128.178	118.738	116.876	114.536	112.041	112.996	113.328	115.974	119.968	123.998	130.872	133.762	140.558	146.14	151.056	163.768	170.789	173.781	183.11	190.428	198.454	201.571	204.007
71	625.022	628.398	608.778	590.41	559.396	503.146	521.946	543.163	546.895	550.832	540.328	533.844	537.601	514.927	494.469	470.429	439.858	404.61	363.499	315.554	274.423	253.212	231.734	217.968	209.43	201.694	195.122	192.081	193.087	207.626	217.827	227.553	233.286	246.886	263.233	261.446	244.372
72	606.7	584.264	574.901	553.017	541.759	463.995	491.123	513.963	527.173	528.705	524.801	525.948	541.646	525.6	530.728	517.474	500.714	480.305	461.084	429.493	401.396	381.921	367.692	361.014	346.587	332.652	318.078	309.79	310.953	312.754	318.499	314.385	328.033	332.595	346.017	330.312	310.57
73	973.949	1018.81	1045.36	1073.11	1090.57	1013.14	1077.63	1152.33	1198.1	1241.65	1249.09	1257.69	1280.27	1256.72	1179.04	1117.04	1037.82	968.767	880.113	815.386	768.377	747.658	735.626	743.709	774.707	798.255	769.409	724.739	678.867	639.295	609.932	588.992	596.764	597.581	557.992	504.896	460.638
74	986.675	1024.55	1027.47	1012.38	1019.74	948.105	985.537	1032.89	1072.77	1067.99	994.412	953.712	923.49	868.775	831.936	785.253	744.803	696.394	658.609	613.335	574.404	553.3	531.842	506.567	489.778	466.667	446.094	432.272	426.573	425.063	421.798	420.209	418.265	418.699	416.744	398.385	373.732
75	1146.29	1201.23	1212.48	1220.53	1246.93	1168.31	1215.8	1281.98	1312.19	1345.84	1365.53	1398.14	1381.02	1305.27	1217.81	1155.33	1073.37	1002.85	924.419	850.762	789.845	754.055	712.709	684.158	647.879	618.43	592.066	578.415	572.489	557.219	553.121	539.156	537.998	534.734	523.971	510.379	483.502
76	844.13	915.752	962.519	995.94	1042.33	840.705	925.528	1011.39	1082.35	1129.29	1151.93	1193.34	1238.01	1235.06	1246.76	1242.22	1221.05	1189.99	1162.07	1135.91	1122.9	1129.8	1129.69	1137.71	1149.44	1150.3	1156.08	1172.63	1172.51	1158.7	1129.47	1094.77	1076.33	1049.08	738.126	526.604	434.624
77	934.394	1000.94	1045.32	1083.04	1103.09	924.866	918.853	1002.52	1063.42	1111.04	1116.75	1129.29	1181.7	1139.8	1127.41	1090.75	1025.56	946.083	861.665	782.502	700.729	636.586	613.43	603.548	591.616	535.389	472.136	433.091	432.912	419.05	400.412	383.478	380.501	376.196	367.467	360.411	347.198
78	634.168	680.78	692.536	680.465	668.124	410.677	383.371	392.472	396.36	399.223	374.385	343.179	316.759	280.506	272.085	251.495	216.329	184.987	164.203	141.58	126.387	117.212	115.315	111.109	111.49	116.181	120.263	122.77	130.656	139.591	147.961	152.278	160.097	164.145	170.833	169.261	176.19
79	984.298	1097.89	1177.33	1243.35	1267.89	994.19	1113.12	1158.16	1257.88	1324.27	1368.44	1419.34	1463.43	1435.37	1400.36	1410.81	1342.81	1293.83	1225.5	1174.33	1145.03	1148.09	1154.92	1168	1169.05	1136.17	1098.63	1063.22	1020.17	977.994	949.899	906.804	888.009	858.257	833.007	798.509	784.646
80	939.831	1046.62	1099.93	1075.7	1135.68	1032.2	1124.32	1201.99	1207.13	1231.57	1207.5	1241.5	1305.88	1274.74	1246.04	1146.35	1070.43	988.152	924.983	872.273	858.764	862.366	873.465	894.728	914.696	901.481	874.252	824.969	778.023	740.033	718.389	694.114	688.974	678.924	679.629	678.104	692.227
81	723.155	730.722	734	714.431	711.682	677.37	696.204	716.329	721.541	732.963	723.447	729.401	737.452	717.408	714.697	687.792	660.872	624.852	575.853	524.321	462.439	412.763	379.657	348.634	323.897	294.336	264.032	246.984	233	230.771	242.59	251.774	245.404	242.109	241.471	238.487	236.926
82	707.451	718.796	724.396	736.217	739.247	598.486	538.932	542.173	550.89	565.859	545.626	534.632	511.237	457.977	403.705	355.709	311.076	272.46	242.713	219.265	199.953	188.213	178.147	175.057	178.016	187.657	192.019	201.218	207.217	216.681	226.459	235.732	244.694	249.813	258.56	261.577	259.934
83	750.648	767.973	779.791	769.978	770.493	666.646	702.55	764.468	789.879	807.639	799.813	806.101	843.42	845.552	838.003	826.466	799.817	759.528	706.952	650.058	591.487	556.911	522.545	492.121	463.148	432.564	396.61	373.933	352.839	344.846	350.262	335.093	324.179	315.62	313.098	309.826	304.245
84	974.41	1072.91	1156.47	1187.07	1212.79	1054.11	1092.47	1171.18	1253.57	1302	1322.64	1323.94	1346.2	1293.08	1195.18	1054.8	924.68	809.454	729.441	678.747	630.358	586.709	550.624	530.302	536.383	525.648	503.527	464.2	428.022	414.666	398.823	391.022	359.565	329.106	319.155	304.963	294.144
85	903.676	972.857	986.511	992.101	961.807	1043.31	1077.94	1072.02	1083.79	1071.4	1069.64	1069.36	1039.75	1001.33	954.735	758.875	684.546	620.901	515.878	437.366	365.748	322.27	279.834	255.984	236.754	209.728	191.483	210.568	192.684	185.913	174.253	173.392	174.644	180.873	174.714	178.053	184.009
86	995.717	1045.49	1063.13	1073.11	1072.46	1038.36	1085.59	1147.45	1171.92	1168.05	1180.11	1128.95	1115.05	1064.28	1013.88	931.614	746.266	614.782	513.776	452.264	415.587	381.865	356.52	332.099	301.704	273.817	263.149	257.336	249.012	235.845	233.258	228.12	230.839	232.866	232.581	233.14	228.433
87	885.73	882.45	899.204	912.05	909.462	820.437	878.846	920.948	943.623	953.821	940.848	960.76	944.986	913.78	895.986	881.096	820.879	781.04	708.762	624.665	527.712	476.539	437.538	405.382	381.468	359.158	327.306	311.4	302.968	281.461	253.294	232.485	232.428	232.38	228.384	229.199	217.331
88	1122.26	1203.04	1296.17	1356.09	1382.97	1144.69	1214.49	1304.03	1388.61	1451.83	1473.22	1518.5	1586.94	1575.38	1590	1599.49	1590.37	1555.3	1475.67	1420.7	1337.91	1253.44	1158.84	1071.01	1017.65	965.214	923.592	897.821	877.047	861.277	850.313	838.228	749.288	659.012	598.112	558.352	521.384
89	792.234	839.46	861.779	854.136	864.09	748.636	782.39	836.737	873.963	901.606	906.066	928.312	951.868	957.892	957.073	946.41	900.51	879.539	831.654	787.852	743.043	700.67	669.952	645.588	632.861	593.28	550.617	513.718	485.864	475.498	465.954	471.472	414.512	334.48	302.442	281.675	263.24
90	836.313	867.07	876.042	854.935	844.252	776.001	788.552	814.526	818.661	817.352	800.229	800.229	795.346	762.413	719.512	675.967	625.456	577.361	531.387	488.892	454.277	437.276	416.921	395.912	370.14	340.48	317.817	303.896	291.387	280.732	267.508	258.149	250.37	245.842	246.007	241.395	230.825
91	405.537	400.444	398.464	386.893	377.038	324.55	344.579	357.761	371.265	380.412	380.295	377.867	377.035	365.228	364.842	333.66	301.518	273.781	246.23	222.039	203.4	191.957	169.64	144.686	132.033	118.827	112.96	114.151	112.485	113.685	120.844	134.158	132.305	119.626	106.948	95.4362	92.7019
92	732.992	771.435	785.18	790.429	788.514	579.498	580.888	589.809	619.277	637.923	628.72	623.586	623.883	597.655	578.267	538.813	479.446	437.969	397.287	366.121	338.242	321.4	300.653	282.34	270.955	264.332	258.029	257.805	259.055	267.149	270.887	271.981	278.335	280.381	284.887	280.892	274.156
93	685.734	708.313	689.275	665.607	644.988	591.456	596.677	591.614	589.122	599.607	574.686	570.015	568.374	529.26	497.344	446.149	390.687	330.016	284.457	244.177	210.913	194.044	176.732	165.79	158.171	155.634	151.817	153.915	154.665	150.745	139.542	129.87	125.613	119.19	120.646	114.567	110.095
94	726.166	737.389	725.126	727.765	713.593	756.209	752.41	765.462	761.17	774.08	776.613	812.446	823.807	811.262	811.596	812.617	814.202	844.49	829.625	843.414	858.657	868.644	881.213	904.154	903.832	909.521	916.237	940.179	963.978	963.732	980.064	1001.78	998.08	1001.52	963.935	1003.19	1058.11
95	610.126	606.085	610.721	626.941	620.939	649.717	652.256	667.599	670.246	658.61	666.012	661.566	675.425	657.952	667.02	679.775	689.577	728.941	702.89	711.432	717.348	727.489	720.224	731.558	733.543	737.934	739.392	741.809	753.643	748.721	769.234	769.634	771.705	789.838	762.97	795.192	798.308
96	579.424	571.626	574.175	586.002	574.136	603.133	597.116	621.444	620.621	614.398	609.053	621.192	631.663	621.64	630.338	642.234	639.606	677.641	655.717	665.154	684.614	694.234	697.115	708.291	715.015	730.752	739.689	749.5	764.345	769.769	777.659	779.098	777.89	788.458	774.642	825.512	855.357
97	655.7	632.086	646.995	657.884	666.561	690.829	681	699.64	704.14	703.454	704.277	711.282	702.852	683.359	695.953	696.92	712.361	772.188	731.305	766.74	754.781	775.753	777.721	791.099	792.458	819.042	804.702	827.258	855.683	847.743	837.27	853.259	844.958	870.385	852.607	907.66	967.704
98	617.763	620.043	636.778	667.499	656.415	677.621	687.246	719.472	734.174	732.24	734.439	760.045	778.305	764.68	788.358	794.425	814.259	869.192	854.489	858.033	874.6	888.732	897.056	908.483	937.47	954.001	956.989	967.88	979.333	989.494	1002.17	1024.83	1016.25	1032.76	1007.74	1068.71	1111.83
99	806.232	794.216	821.406	832.957	834.238	857.965	838.721	840.524	843.932	857.305	832.305	852.065	867.935	840.679	837.329	831.395	840.182	883.72	864.189	885.335	893.563	918.774	911.353	941.766	948.826	961.422	964.096	984.164	999.679	1019.2	1015.03	1034.67	1027.1	1041.28	1037.84	1095.15	1137.31
100	877.742	879.351	881.398	891.678	905.657	938.666	953.791	1006.73	1006.21	1015.77	1023.2	1072.99	1086.94	1070.47	1110.32	1113.94	1143.01	1180.31	1169.9	1170.62	1174.29	1244.23	1250.77	1269.4	1283.48	1314.6	1342.9	1372.95	1445.67	1466	1447.57	1451.31	1511.11	1494.89	1480	1541.07	1601.01
101	833.443	856.866	867.714	895.216	882.194	955.127	932.489	950.493	983.401	995.963	1007.39	1029.1	1061.32	1060.89	1080.98	1107.74	1119.98	1179.96	1151.35	1195.82	1235.25	1273.1	1250.45	1283.59	1307.41	1327.99	1299.2	1307.72	1338.4	1360.58	1410.06	1404.68	1443.7	1478.57	1439.31	1517.94	1591.27
102	811.271	820.233	833.908	859.815	847.391	876.814	874.93	888.365	911.42	921.356	926.857	954.612	960.944	930.677	934.552	955.793	971.527	1013.62	979.83	998.219	1019.12	1037.64	1046.83	1065.25	1062.41	1090.98	1103.27	1145.91	1177.5	1191.22	1178.82	1184.34	1199.14	1218.38	1185.71	1230.94	1275.96
103	885.026	882.186	902.502	939.788	940.087	973.683	974.6	1003.97	1045.78	1064.42	1070.11	1100.84	1105.5	1075.72	1103.95	1131.62	1145.7	1215.78	1160.65	1181.85	1229.1	1238.35	1261.57	1274.59	1295.25	1314.87	1312.3	1373.7	1402.38	1398.16	1407.45	1415	1432.94	1434.78	1418.98	1515.3	1611.01
104	909.544	909.416	915.338	955.607	951.535	977.078	997.065	1007.31	1021.89	1046.65	1053.4	1088.5	1109.49	1072.54	1084.04	1107.73	1116.09	1169.05	1146.76	1161.88	1194.22	1228.33	1242.07	1243.2	1256.18	1281.96	1307.97	1338.86	1362.8	1382.64	1370.07	1392.96	1413.31	1435.49	1411.61	1484.56	1534.1
105	1256.73	1278.24	1298.82	1330.2	1337.17	1374.28	1391.88	1407.95	1416.43	1426.49	1432.7	1478.99	1490.15	1450.61	1460.09	1469.3	1495.57	1574.63	1515.5	1550.76	1559.58	1558.08	1559.03	1565.95	1572.38	1602.63	1602.72	1633.88	1662.66	1653.15	1653.3	1654.32	1655.5	1676.52	1623.27	1698.87	1700.17
106	815.23	881.342	894.604	891.223	903.48	955.64	943.534	949.986	960.121	996.144	989.31	1044.42	1047.69	1034.29	1042.81	1039.09	1047	1105.39	1066.41	1031.2	1087.66	1087.82	1111.67	1166.13	1146.76	1167.67	1196.7	1225.19	1244	1287.77	1301.18	1296.98	1317.73	1324.29	1286.33	1369.68	1370.65
107	844.903	851.248	854.743	881.51	881.787	910.783	927.263	942.943	971.316	990.026	994.576	1035.91	1065.96	1057.65	1061.37	1077.78	1094.82	1130.25	1096.14	1117.62	1133.12	1152.41	1148.45	1164.08	1198.02	1219.3	1222.19	1272.17	1290.83	1316.35	1337.59	1343.34	1370.65	1402.12	1383.78	1433.21	1470.63
108	797.478	822.027	842.971	870.397	873.209	912.946	933.398	926.761	974.609	969.356	988.535	1013.38	1020.53	997.13	1012.44	1020.74	1057.79	1097.6	1061.84	1099.88	1131.16	1171.7	1147.76	1140.27	1167.72	1177.88	1161.57	1211.45	1264.21	1263.51	1307.79	1277.67	1304.82	1310	1288.56	1357.71	1447.71
109	662.398	675.617	686.337	708.574	701.075	727.939	739.511	756.994	765.564	788.147	801.492	832.821	856.389	844.231	857.008	862.287	875.956	912.213	896.614	913.75	926.802	942.141	954.019	971.359	980.264	991.729	998.396	1032.51	1051.37	1061.82	1075.62	1087.26	1099.23	1118.66	1085.46	1143.65	1169
110	968.799	994.232	1017.04	1049.85	1045.85	1086.71	1109.16	1112.22	1139.28	1156.35	1171.16	1208.51	1238.43	1212.62	1217.18	1245.75	1257.02	1316	1294.71	1318.12	1334.97	1367.92	1382.53	1402.03	1420.7	1424.69	1441.35	1457.07	1485.26	1511.61	1522.62	1539.71	1562.62	1593.63	1545.49	1636.89	1673.85
111	1056.3	1075.59	1083.92	1141.51	1138.46	1154.01	1179.47	1204.5	1194.25	1210.91	1250	1255.52	1276.53	1256.46	1272.38	1290.04	1288.66	1360.81	1336.64	1303.91	1357.13	1350.07	1371.4	1388.31	1406.94	1424.11	1420.04	1446.83	1510.26	1503.17	1468.77	1487.13	1515.57	1538.1	1505.85	1588.39	1680.21
112	1392.6	1409.49	1408.34	1433.66	1442.84	1497.44	1541.15	1567.57	1575.56	1585.21	1560.2	1652.37	1665.75	1659.9	1666.93	1692.55	1712.22	1804	1765.16	1792.68	1829.15	1839.69	1858.94	1890.54	1944.41	2012.92	2020.91	2094.9	2150.61	2190.85	2225.62	2251.2	2260.93	2338.58	2277.11	2385.18	2553.53
113	1106.94	1105.41	1147.09	1155.42	1085.95	1126.25	1134.44	1228.04	1218.01	1178.81	1191.14	1159.71	1219.52	1169.63	1221.42	1196.38	1166.57	1259.57	1219.9	1241.53	1251.07	1288.93	1323.91	1346.92	1315.89	1326.85	1311.56	1313.43	1395.49	1416.84	1416.59	1449.22	1437.31	1466.53	1434.78	1463.78	1540.31
114	1235.79	1253.18	1265.95	1298.68	1302.48	1351.43	1366.94	1373.31	1395.62	1413.82	1421.32	1478.89	1516.93	1495.31	1505.91	1510.44	1511.86	1580.6	1558.04	1586.87	1642.31	1656.39	1680.4	1711.58	1725.23	1751.39	1749.22	1797.36	1836.34	1862.94	1868.44	1886.04	1919.03	1944.65	1900.8	1995.86	2049.7
115	1037.05	1031.89	1041.88	1074.37	1047.49	1085.94	1081.82	1111.02	1132.54	1173	1212.32	1259.1	1298.78	1274.2	1305.7	1316.69	1343.12	1424.8	1400.59	1427.32	1457.98	1496.24	1497.72	1516.17	1539.38	1570.38	1574.32	1620.81	1641.12	1664.46	1695.28	1699.99	1718.13	1759.19	1729.87	1817.52	1866.05
116	948.626	968.02	969.031	1002.78	991.656	1027.59	1041.09	1046.77	1098.7	1104.27	1108.38	1133.87	1158.29	1134.53	1130.12	1146.36	1145.33	1210.46	1170.07	1184.05	1218.81	1212.93	1236.35	1265.18	1259.64	1274.09	1289.12	1328.63	1363.23	1374.94	1372.6	1388.47	1406.37	1428.98	1374.53	1475.85	1536.8
117	839.204	873.599	892.969	930.97	944.389	967.033	982.4	981.743	1029	1054.07	1057.4	1110.54	1129.38	1118.51	1108.77	1143.38	1138.73	1205	1180.45	1227.3	1241.85	1262.86	1247.65	1284.34	1278.53	1321.06	1325.4	1325.07	1376.09	1392.46	1388.52	1408.93	1423.64	1437.57	1412.12	1454.04	1522.45
118	1027.28	1022.25	1060.09	1122.36	1101.31	1138.73	1141.68	1149.34	1213.75	1199.43	1213.23	1264.89	1285.27	1245.22	1237.44	1288.2	1265.66	1329.8	1313.08	1320.35	1351.6	1334.98	1310.63	1350.63	1391.57	1432.57	1447.51	1454.27	1504.7	1487.09	1489.83	1522.25	1515.89	1554.29	1525.44	1667.63	1696.49
119	936.984	969.225	992.432	1027.47	1018.24	1057.22	1068.58	1102.71	1120.22	1127.89	1153.13	1200.18	1236.35	1226.9	1229.63	1256.14	1264.59	1328.11	1284.06	1326.54	1336.49	1355.43	1360.88	1390.44	1409.93	1440.57	1445.06	1482.2	1523.72	1535.66	1538.69	1548.04	1560.36	1594.68	1556.25	1633.22	1683.29
120	960.461	993.069	1005.39	1082.47	1088.93	1079.32	1127	1155.29	1127.62	1134.22	1151.13	1211.8	1224.18	1168.42	1147.28	1168.2	1200.28	1214.35	1141.59	1162.7	1163.83	1217.95	1204.27	1271.11	1257.95	1302.07	1308.35	1296.29	1324.76	1406.02	1366.53	1336.96	1358.71	1369.52	1317.06	1423.93	1523.02
121	943.152	969.144	993.437	1015.83	1008.51	1036.29	1078.86	1086.3	1111.59	1122.22	1127.4	1171.02	1169.98	1153.07	1153.1	1162.44	1164.1	1224.27	1178.77	1197.24	1239.46	1256.41	1240.75	1241.31	1271.6	1309.42	1311.28	1357.72	1380.86	1395.88	1403.87	1394.64	1384.69	1363.47	1336.51	1438.34	1514.59
122	1031.51	1050.9	1061.93	1094	1102.85	1151.03	1171.73	1199.34	1208.48	1232.27	1225.93	1259.27	1297.88	1254.62	1266.84	1293.6	1312.11	1391.58	1360.57	1362.49	1406.08	1413.07	1412.56	1449.83	1465.79	1497.63	1503.93	1542.34	1598.52	1620.3	1618.03	1654.42	1650.77	1669.74	1659.87	1751.66	1818.7
123	893.142	929.204	930.893	928.813	927.398	934.99	947.143	968.652	990.185	997.333	1010.67	1034.4	1039.09	1032.59	1029.73	1067.54	1075.38	1131.15	1082.62	1135.06	1145.8	1164.95	1170.15	1181.79	1177.24	1207.82	1250.7	1284.37	1313.99	1329.32	1345.62	1378.42	1380.13	1389.93	1343.95	1406.7	1460.96
124	1218.46	1204.21	1262.82	1296.76	1287.15	1347.23	1349.3	1376.4	1376.03	1365.89	1388.64	1417.23	1449.53	1442.9	1474.76	1488.2	1420.26	1500.07	1453.67	1443.34	1458.53	1530.98	1503	1609.62	1629.79	1670.57	1692.17	1744.95	1805.88	1819.19	1867.92	1821.72	1823.43	1911.59	1874	1959.35	2060.37
125	1035.52	1079.34	1097.4	1137.29	1109.3	1130.1	1155.38	1163.71	1234.82	1250.81	1275.7	1375.74	1390.99	1335.11	1409.19	1403.57	1458.75	1491.96	1478.42	1489.56	1546.19	1603.75	1607.48	1680.98	1736.19	1717.59	1759.2	1789.46	1800.62	1761.02	1750.18	1824.66	1790.64	1892.1	1845.06	1925.01	2011.28
126	965.089	964.018	1011.91	1050.97	1028.92	1057.61	1088.21	1112.51	1144.13	1137.31	1173.08	1217.08	1228.63	1232.3	1243.35	1264.46	1272.92	1342.37	1311.36	1330.79	1347.02	1380.84	1349.6	1369.58	1378.73	1401.62	1422.06	1460.25	1509.01	1532.02	1540.94	1525.79	1569.52	1599.36	1555.86	1662.1	1736.13
127	1572.92	1576.64	1605.43	1640.75	1593.28	1624.92	1633.79	1655.46	1681.15	1684.19	1680.75	1749.17	1805.19	1780.36	1775.39	1808.5	1831.2	1902.43	1842.5	1872.46	1935.61	1968.72	1969.61	2043.14	2089.7	2136	2126.9	2199.68	2251.65	2307.61	2291.11	2311.08	2293.71	2340.75	2263.92	2392.73	2528.83
128	1117.18	1120.31	1114.87	1164.52	1164.72	1185.32	1198.28	1198.74	1212.49	1227.91	1264.43	1308.6	1311.54	1289.76	1300.75	1354.56	1362.03	1422.82	1397.66	1389.93	1397.53	1417.36	1405.23	1452.97	1443.14	1458.56	1489.73	1501.14	1547.07	1593.44	1577.29	1590.56	1587.43	1599.63	1607.19	1726.62	1738.25
129	1245.72	1294.65	1318.17	1375.51	1343.16	1368	1385.24	1380.32	1405.33	1452.27	1450.29	1492.85	1501.7	1470.59	1471.5	1479.57	1523.47	1567.83	1511.32	1508.04	1552.09	1551.94	1531.06	1566.36	1580.91	1605.12	1628.09	1648.02	1659.68	1707.55	1734.15	1705.87	1734.78	1779.19	1743.77	1815.02	1917.91
130	908.582	925.008	956.726	968.59	948.855	961.281	974.38	990.532	1008.45	1035.55	1027.27	1070.85	1076.9	1047.97	1070.61	1093.12	1118.73	1197.35	1158.24	1167.65	1207.38	1197.87	1193.31	1210.48	1198.09	1213.47	1239.25	1269.34	1320.5	1352.98	1383.45	1368.39	1402.67	1441.51	1421.89	1498.21	1525.42
131	1022.31	989.738	1012.92	1060.18	1026.49	1037.14	1069.67	1107.07	1130.87	1141.76	1162.65	1201.13	1218.94	1200.57	1199.29	1215.43	1233.03	1304.7	1266.21	1287.47	1316.88	1332.25	1367.86	1383.15	1393.39	1444.82	1435.92	1508.92	1546.66	1559.12	1552.02	1574.15	1581.91	1633.08	1596.14	1670.2	1698.69
132	890.714	890.429	888.625	914.736	893.606	910.494	926.551	930.06	933.417	932.561	941.221	948.592	973.637	951.675	955.615	965.383	981.307	1037.3	1001.15	1024.38	1021.79	1036.02	1033.69	1038.2	1052.01	1070.56	1060.86	1084.73	1107.04	1113.96	1116.52	1130.47	1138.64	1158.12	1137.23	1194.46	1241.6
133	631.557	633.959	628.013	640.227	625.488	636.237	636.939	648.83	649.056	648.325	650.608	669.13	677.557	665.204	669.951	669.222	678.842	703.058	687.997	701.244	711.554	721.359	712.571	719.281	735.426	742.793	742.393	767.242	782.498	788.638	797.586	798.382	806.509	834.24	808.691	855.647	891.784

## Sheet: Fig.2d
WT+1µM A23187
1	1	1.00149	1.00729	1.04957	1.04235	0.996548	0.95405	0.931898	0.876893	0.827172	0.787002	0.736327	0.713576	0.69377	0.711947	0.707525	0.716394	0.675913	0.668217	0.672715	0.702487	0.688748	0.690597	0.678706	0.68339	0.657904	0.630697	0.660554	0.656866	0.621887	0.641879	0.642478	0.614098	0.630908	0.610225	0.585541	0.589532	0.597473	0.568604	0.582604	0.578039
2	1	1.04953	1.09708	1.11965	1.13488	1.10008	1.07477	1.04301	0.98181	0.921538	0.879018	0.831961	0.801438	0.781437	0.787361	0.794011	0.782327	0.744773	0.722571	0.733947	0.745206	0.725606	0.746557	0.749234	0.735698	0.72094	0.696437	0.717798	0.713208	0.67272	0.702706	0.700806	0.670312	0.678384	0.670183	0.658082	0.654583	0.680941	0.66379	0.679975	0.658186
3	1	1.05991	1.08133	1.10485	1.10602	1.08618	1.09134	1.09352	1.04458	1.00265	0.95571	0.9126	0.873144	0.85284	0.875568	0.876712	0.860172	0.814908	0.803889	0.793597	0.814752	0.788767	0.805737	0.826475	0.816248	0.807736	0.775818	0.802352	0.796644	0.764744	0.786617	0.78428	0.756772	0.770169	0.761337	0.735626	0.728939	0.744582	0.709696	0.737543	0.706311
4	1	1.05799	1.07149	1.09719	1.10257	1.06976	1.05844	1.03999	0.970868	0.904494	0.835177	0.77571	0.718068	0.694943	0.704666	0.705028	0.686389	0.652051	0.644067	0.640312	0.65548	0.634804	0.640903	0.640708	0.623048	0.619334	0.593787	0.610535	0.603256	0.56843	0.587572	0.579492	0.554673	0.563947	0.551482	0.534402	0.530055	0.542947	0.522453	0.537895	0.5447
5	1	1.06714	1.08424	1.09786	1.10603	1.08214	1.07569	1.06535	1.0093	0.940938	0.874908	0.810019	0.751153	0.717047	0.718966	0.715181	0.698019	0.667465	0.647863	0.642437	0.662616	0.638283	0.647843	0.647846	0.633024	0.619753	0.599175	0.615916	0.608268	0.578141	0.59586	0.58875	0.562145	0.570806	0.567587	0.54319	0.538913	0.547915	0.524714	0.5397	0.544564
6	1	1.01584	1.03245	0.989797	0.851653	0.731346	0.69097	0.686154	0.671941	0.654982	0.644473	0.624877	0.60477	0.593421	0.610312	0.61402	0.605005	0.582621	0.566456	0.569089	0.582749	0.569138	0.577866	0.576284	0.567731	0.554309	0.53337	0.553234	0.550776	0.518779	0.534278	0.531705	0.498998	0.514981	0.501797	0.487002	0.482481	0.493164	0.476591	0.488337	0.491534
7	1	1.01965	1.01046	0.975948	0.783246	0.640518	0.571964	0.565094	0.546872	0.540646	0.527264	0.512311	0.494238	0.483245	0.50065	0.499053	0.49524	0.479866	0.471857	0.467586	0.485102	0.462275	0.473775	0.469468	0.455529	0.443621	0.421413	0.430177	0.428853	0.402597	0.425089	0.416251	0.397287	0.398661	0.387866	0.382296	0.377097	0.391369	0.37805	0.381145	0.37961
8	1	1.05999	1.08279	1.08819	1.08485	1.0298	0.984511	0.932191	0.862087	0.809867	0.765575	0.745832	0.7221	0.711533	0.72431	0.722229	0.718169	0.690197	0.684401	0.67095	0.696511	0.682256	0.693949	0.703233	0.688454	0.686316	0.658087	0.68382	0.678798	0.645216	0.672678	0.671086	0.6366	0.652964	0.643638	0.629964	0.625237	0.630782	0.60388	0.626428	0.661889
9	1	1.00642	1.0233	0.998553	0.879179	0.769011	0.725913	0.727214	0.716371	0.687912	0.686255	0.667464	0.641605	0.627595	0.648631	0.661382	0.650308	0.632062	0.61994	0.63288	0.653936	0.630699	0.647666	0.644688	0.629839	0.619143	0.614823	0.623359	0.61627	0.590516	0.620423	0.611006	0.583113	0.586804	0.574976	0.576171	0.569984	0.587203	0.554528	0.576045	0.587014
10	1	1.03204	1.03	1.00807	0.935757	0.819504	0.75646	0.733451	0.70482	0.691678	0.675683	0.654032	0.634202	0.631323	0.648865	0.656679	0.653792	0.625109	0.61556	0.618978	0.638537	0.619775	0.636865	0.645155	0.635406	0.62755	0.611883	0.636526	0.630768	0.597559	0.616784	0.603299	0.580662	0.593195	0.586027	0.564459	0.562953	0.571522	0.556551	0.572041	0.570715
11	1	1.02097	1.06066	1.07315	1.09448	1.0446	1.00707	0.972125	0.903446	0.845612	0.808028	0.768635	0.740082	0.71991	0.732181	0.736846	0.730161	0.70318	0.694982	0.692962	0.714785	0.693073	0.706856	0.703695	0.687666	0.670128	0.652955	0.666172	0.670021	0.638229	0.66549	0.654682	0.627531	0.643172	0.637979	0.599164	0.60305	0.617225	0.599754	0.622334	0.605668
12	1	1.06314	1.11976	1.16824	1.22568	1.25659	1.25819	1.26456	1.27587	1.29093	1.31706	1.33621	1.35632	1.37087	1.38332	1.39834	1.41253	1.4241	1.43856	1.44947	1.46455	1.49579	1.4993	1.51049	1.53052	1.53595	1.55345	1.56857	1.5901	1.61898	1.64039	1.64113	1.67224	1.69821	1.71375	1.69125	1.73432	1.75328	1.778	1.82463	1.84462
13	1	1.03991	1.08121	1.11302	1.1193	1.08295	1.03808	0.988958	0.970209	0.954661	0.945268	0.933438	0.92824	0.915046	0.900376	0.891346	0.882151	0.874231	0.882237	0.879109	0.874597	0.867666	0.8637	0.859049	0.861013	0.859164	0.858836	0.854414	0.856001	0.862663	0.86321	0.858258	0.863534	0.865271	0.865295	0.844731	0.860457	0.85263	0.863163	0.878747	0.885333
14	1	1.04142	1.08261	1.11877	1.13456	1.11538	1.08454	1.04735	1.02626	1.01106	0.998728	0.997076	0.992468	0.98203	0.968139	0.957364	0.967024	0.957859	0.955398	0.947728	0.947257	0.955245	0.946021	0.946456	0.95309	0.954373	0.947673	0.950703	0.95727	0.965957	0.960136	0.955967	0.96894	0.976932	0.968897	0.957211	0.96547	0.979098	0.981073	0.993991	0.99297
15	1	1.04727	1.1011	1.14763	1.16466	1.15294	1.13559	1.11635	1.10927	1.10875	1.11327	1.1228	1.12333	1.12115	1.1192	1.12766	1.13741	1.14402	1.14923	1.15289	1.17177	1.1807	1.18376	1.1989	1.21739	1.22392	1.23725	1.24086	1.24905	1.27949	1.28612	1.29041	1.31389	1.32789	1.33064	1.30804	1.34505	1.35484	1.36985	1.39452	1.40802
16	1	1.04688	1.08551	1.12785	1.12771	1.08217	1.0355	1.00336	0.991981	0.974147	0.967744	0.960652	0.95778	0.953281	0.946017	0.943071	0.942103	0.945412	0.949245	0.938646	0.943712	0.947866	0.947863	0.950874	0.956163	0.957255	0.962993	0.962216	0.975142	0.985631	0.98625	0.979098	0.982697	0.99776	0.998795	0.983822	1.00687	1.02369	1.02457	1.0398	1.0506
17	1	1.03529	1.05878	1.08435	1.08578	1.04844	1.00456	0.962116	0.940431	0.920612	0.908235	0.898016	0.886192	0.87576	0.866241	0.854858	0.849663	0.840929	0.838173	0.831996	0.830467	0.822014	0.818645	0.817412	0.81788	0.819417	0.824959	0.818253	0.824217	0.828435	0.8305	0.824606	0.832831	0.841308	0.836345	0.824062	0.839129	0.84269	0.8423	0.857792	0.86454
18	1	1.04622	1.07895	1.09829	1.11174	1.08697	1.04748	1.00411	0.9845	0.965854	0.957686	0.951591	0.949263	0.938119	0.932438	0.931173	0.923974	0.917342	0.917724	0.908537	0.912172	0.911536	0.90912	0.907046	0.916035	0.921582	0.920053	0.920229	0.924348	0.936063	0.942916	0.930702	0.947375	0.949983	0.946423	0.930898	0.944278	0.951115	0.956451	0.9741	0.985034
19	1	1.08475	1.16902	1.21524	1.24884	1.21365	1.16615	1.13363	1.11649	1.08639	1.10021	1.09412	1.09792	1.09267	1.0991	1.11424	1.12501	1.1317	1.13602	1.13513	1.14942	1.17517	1.17771	1.1843	1.21443	1.22955	1.24278	1.25438	1.2765	1.30523	1.31004	1.31083	1.33811	1.36911	1.37378	1.36143	1.39379	1.42554	1.43437	1.47756	1.48883
20	1	1.0416	1.10472	1.1603	1.22094	1.16059	1.1045	1.03994	1.0055	0.979381	0.95683	0.937602	0.940001	0.916104	0.9111	0.912856	0.906329	0.90851	0.911144	0.890598	0.906388	0.911788	0.914992	0.905993	0.915724	0.919924	0.906607	0.900549	0.903636	0.913763	0.916383	0.911275	0.908129	0.926904	0.929246	0.89749	0.922338	0.909168	0.923919	0.934748	0.938787
21	1	1.09572	1.18316	1.27414	1.33361	1.29687	1.2315	1.16266	1.13969	1.13261	1.13271	1.13281	1.13245	1.14135	1.14299	1.15355	1.16823	1.17562	1.19421	1.20266	1.20873	1.21491	1.22896	1.24599	1.26293	1.27483	1.28703	1.28688	1.29436	1.31186	1.33068	1.33847	1.35088	1.36877	1.38015	1.35148	1.3794	1.3953	1.4189	1.45261	1.48471
22	1	1.10508	1.15053	1.22998	1.2647	1.21867	1.11329	1.04243	0.989199	0.969432	0.95977	0.946787	0.932777	0.926815	0.904866	0.882695	0.897481	0.871989	0.878726	0.863466	0.874029	0.865648	0.882711	0.885051	0.86908	0.869934	0.867514	0.866597	0.867657	0.871673	0.885257	0.866439	0.863292	0.875611	0.879786	0.856508	0.866992	0.863213	0.86889	0.882379	0.903174
23	1	1.05666	1.10652	1.16403	1.17434	1.16921	1.14327	1.10551	1.09682	1.08592	1.08774	1.08094	1.07475	1.0818	1.08019	1.07779	1.08718	1.08111	1.09895	1.10215	1.10465	1.10008	1.11266	1.10431	1.11916	1.12131	1.13413	1.13278	1.15366	1.16145	1.16035	1.16397	1.18514	1.1896	1.18409	1.16535	1.18715	1.20154	1.21408	1.24572	1.25803
24	1	1.05591	1.08772	1.13408	1.1537	1.13812	1.11343	1.07709	1.06387	1.06153	1.05013	1.05226	1.05764	1.05651	1.06801	1.06926	1.06302	1.06563	1.07234	1.08325	1.07853	1.07977	1.08391	1.09324	1.11251	1.11467	1.12429	1.12337	1.14245	1.15467	1.14025	1.14347	1.15772	1.1628	1.1666	1.14179	1.16684	1.17746	1.18746	1.21075	1.21775
25	1	1.04105	1.09032	1.12717	1.14772	1.11355	1.06108	1.01905	0.994403	0.975679	0.964256	0.953178	0.954752	0.946122	0.933518	0.932206	0.934153	0.921359	0.92659	0.921421	0.919726	0.921443	0.920905	0.920801	0.925865	0.934246	0.930765	0.925576	0.929175	0.93711	0.939256	0.935767	0.93994	0.943141	0.945479	0.923313	0.940061	0.934716	0.941642	0.950495	0.957123
26	1	1.04769	1.09197	1.13612	1.16528	1.16451	1.14629	1.11628	1.09983	1.09598	1.0885	1.08655	1.09247	1.08635	1.08227	1.08766	1.08471	1.09325	1.10314	1.10031	1.09956	1.10967	1.11663	1.12103	1.14351	1.14995	1.16465	1.16981	1.19067	1.20314	1.20941	1.21149	1.22501	1.24708	1.25093	1.22689	1.25746	1.25454	1.27912	1.30723	1.32592
27	1	1.03107	1.02196	1.02739	1.04704	0.999775	0.948313	0.915459	0.872677	0.849668	0.819925	0.800315	0.816609	0.803468	0.763469	0.753439	0.7465	0.73387	0.722898	0.697597	0.713297	0.698538	0.705519	0.70472	0.701466	0.689245	0.697392	0.67901	0.67289	0.686256	0.683493	0.677495	0.676206	0.685827	0.686952	0.659277	0.650843	0.651294	0.66593	0.676636	0.663658
28	1	1.05605	1.06932	1.11322	1.11197	1.07214	1.01415	0.976414	0.934508	0.903747	0.884512	0.876619	0.851648	0.843077	0.8271	0.81581	0.811661	0.80579	0.799582	0.785102	0.788485	0.785203	0.780544	0.775077	0.778056	0.769476	0.767421	0.766641	0.763922	0.768273	0.76181	0.763446	0.766978	0.772426	0.771093	0.761511	0.767137	0.772286	0.780318	0.791637	0.800521
29	1	1.04774	1.08048	1.10278	1.11442	1.08073	1.02616	0.981879	0.958466	0.942753	0.93343	0.918445	0.909378	0.904334	0.8939	0.891501	0.886114	0.86944	0.871867	0.852423	0.857556	0.854518	0.851673	0.849755	0.849413	0.860047	0.864354	0.849774	0.848632	0.854863	0.853876	0.843479	0.850242	0.857588	0.854717	0.838508	0.852249	0.849565	0.853429	0.854407	0.85585
30	1	1.03897	1.07009	1.13124	1.15413	1.16904	1.15569	1.13247	1.13682	1.1445	1.16056	1.16283	1.17284	1.18373	1.17292	1.17643	1.20194	1.2052	1.24012	1.24614	1.2674	1.27991	1.2923	1.30174	1.33173	1.34701	1.35439	1.37671	1.39027	1.41819	1.43591	1.44139	1.46984	1.48612	1.49183	1.47084	1.51884	1.53225	1.55236	1.56419	1.56293
31	1	1.03528	1.06653	1.11511	1.11482	1.10156	1.06359	1.03809	1.02698	1.03657	1.04406	1.04589	1.05074	1.0413	1.03528	1.04164	1.04899	1.06016	1.06598	1.06935	1.08726	1.0969	1.09953	1.09543	1.10004	1.1108	1.11372	1.11932	1.1415	1.15542	1.15494	1.13842	1.14804	1.17397	1.17027	1.14621	1.17012	1.17658	1.1764	1.19856	1.2016
32	1	1.05786	1.05917	1.07372	1.07156	1.05701	1.04735	1.04125	1.01875	0.984877	0.946445	0.896448	0.861622	0.823449	0.780105	0.748936	0.711918	0.692378	0.662901	0.644688	0.618331	0.579495	0.561407	0.542544	0.539881	0.526628	0.525633	0.511323	0.504276	0.499123	0.484721	0.483514	0.472136	0.464926	0.459691	0.463532	0.44763	0.448928	0.452928	0.44702	0.446496
33	1	1.05488	1.06709	1.10516	1.09601	1.11448	1.12414	1.1456	1.14084	1.14684	1.14649	1.13729	1.13816	1.13229	1.12909	1.12388	1.11323	1.10589	1.08555	1.06972	1.054	1.02667	1.01279	1.0106	0.997852	0.986888	0.980057	0.96674	0.972748	0.964914	0.945708	0.95724	0.93717	0.915455	0.911461	0.919676	0.898989	0.8959	0.884594	0.873947	0.866159
34	1	1.03678	1.06468	1.08904	1.12995	1.16095	1.17077	1.19242	1.20603	1.20623	1.19584	1.18247	1.17067	1.14346	1.1306	1.10715	1.09135	1.09533	1.06584	1.04902	1.02945	0.988251	0.971498	0.967283	0.95896	0.951638	0.958991	0.951488	0.953986	0.941679	0.936471	0.938896	0.938484	0.910606	0.90601	0.921489	0.914005	0.905409	0.897217	0.897406	0.905925
35	1	1.07711	1.1111	1.14546	1.17775	1.2158	1.23947	1.25521	1.26655	1.28283	1.27798	1.27301	1.27817	1.26652	1.25189	1.23777	1.21733	1.20509	1.18441	1.16967	1.14309	1.1136	1.10577	1.09444	1.08503	1.07911	1.07981	1.07622	1.08605	1.07116	1.05704	1.06556	1.05512	1.04517	1.04679	1.04554	1.02897	1.03594	1.03007	1.03729	1.03551
36	1	1.07473	1.10646	1.14461	1.17178	1.20345	1.22324	1.25186	1.26693	1.27595	1.27669	1.28192	1.2851	1.28356	1.28543	1.28595	1.26746	1.26063	1.2453	1.24049	1.22367	1.19269	1.19768	1.1923	1.18434	1.17657	1.18352	1.17076	1.16952	1.15475	1.14578	1.15337	1.14788	1.13377	1.13546	1.14692	1.12891	1.1343	1.1216	1.11504	1.12301
37	1	1.04148	1.05114	1.08799	1.077	1.07605	1.04571	1.01754	1.00271	0.968442	0.931924	0.885871	0.837635	0.800807	0.769012	0.732703	0.70897	0.687169	0.662815	0.651972	0.632453	0.603949	0.602735	0.598072	0.597821	0.591132	0.596278	0.581639	0.592199	0.586228	0.581185	0.584291	0.586316	0.5855	0.584569	0.592546	0.582562	0.586956	0.582728	0.586817	0.584573
38	1	1.02771	1.06106	1.1459	1.11512	1.10949	1.07803	0.953185	0.946363	0.875245	0.832438	0.720986	0.695574	0.642875	0.627185	0.645689	0.615929	0.573463	0.564509	0.58361	0.549416	0.519911	0.526563	0.521958	0.52895	0.52716	0.533555	0.5194	0.520679	0.513175	0.493562	0.526307	0.505415	0.52733	0.491174	0.507035	0.489725	0.49936	0.508229	0.492453	0.496973
39	1	1.05522	1.09413	1.1404	1.11776	1.07845	1.0497	0.979257	0.904066	0.843125	0.775455	0.713098	0.679226	0.641805	0.602012	0.578566	0.556481	0.552914	0.522499	0.523657	0.516817	0.501333	0.50262	0.504294	0.498483	0.497839	0.49258	0.50924	0.504882	0.507806	0.497674	0.513451	0.510803	0.492948	0.499715	0.506684	0.496846	0.490723	0.492433	0.49247	0.495706
40	1	1.02207	1.00965	1.02695	1.05345	1.06207	1.04301	1.03141	1.03751	1.00095	0.9647	0.916767	0.871343	0.825263	0.786005	0.754751	0.719826	0.689482	0.6633	0.63954	0.612211	0.588164	0.578968	0.568819	0.548672	0.550404	0.546975	0.538373	0.539443	0.53051	0.524874	0.523561	0.524431	0.516957	0.51613	0.519918	0.515761	0.522578	0.517039	0.511598	0.505675
41	1	1.04683	1.04109	1.07	1.09317	1.10914	1.09533	1.08079	1.06651	1.03717	0.996657	0.968646	0.926784	0.89403	0.861243	0.836921	0.813021	0.796324	0.767131	0.74778	0.732045	0.698134	0.683256	0.682054	0.676234	0.674733	0.678767	0.669439	0.668532	0.667606	0.662726	0.667314	0.660899	0.649044	0.65867	0.658694	0.656611	0.655782	0.648887	0.653817	0.65312
42	1	1.03384	1.04111	1.05221	1.06519	1.05497	1.04495	1.01892	0.965514	0.915269	0.865527	0.810025	0.763649	0.716065	0.661411	0.63482	0.610044	0.59011	0.560943	0.544781	0.523209	0.500817	0.496471	0.49024	0.487856	0.481848	0.483822	0.475149	0.47946	0.472941	0.47006	0.476662	0.471932	0.465334	0.468762	0.469392	0.459393	0.457775	0.455336	0.455	0.459217
43	1	1.07744	1.09133	1.12341	1.15466	1.19055	1.19544	1.2316	1.24232	1.25779	1.26714	1.26567	1.26913	1.26634	1.25548	1.2501	1.23689	1.23455	1.21204	1.19039	1.17425	1.14653	1.13983	1.1424	1.13188	1.14268	1.14056	1.12724	1.12775	1.11711	1.12353	1.12876	1.12714	1.11731	1.12008	1.13523	1.11679	1.12571	1.11514	1.12337	1.12922
44	1	1.0305	1.01139	1.07636	1.06257	1.04607	1.06476	1.05212	1.03253	1.01963	0.979	0.97178	0.946524	0.911274	0.911008	0.88693	0.840293	0.818482	0.781548	0.75462	0.74911	0.691087	0.685134	0.695786	0.707996	0.692037	0.695241	0.672126	0.667667	0.665172	0.662639	0.681271	0.672379	0.662588	0.651607	0.663487	0.649415	0.664653	0.661841	0.653114	0.6673
45	1	1.04125	1.05408	1.07677	1.08468	1.08813	1.07668	1.04531	1.00205	0.953685	0.885995	0.842541	0.79026	0.749969	0.715884	0.698429	0.671685	0.657367	0.636101	0.6197	0.61386	0.601945	0.604849	0.601683	0.597984	0.600383	0.608015	0.592264	0.598954	0.595014	0.584449	0.585386	0.59433	0.583245	0.594401	0.604749	0.599633	0.599571	0.601787	0.6006	0.603695
46	1	1.03702	1.03743	1.06224	1.07443	1.09494	1.07171	1.06797	1.00499	0.962013	0.902155	0.843345	0.777547	0.717552	0.668937	0.626638	0.591079	0.557564	0.522565	0.493712	0.477066	0.455298	0.450675	0.438143	0.433982	0.436068	0.428757	0.41732	0.414441	0.406753	0.396532	0.397685	0.399228	0.389399	0.391372	0.394822	0.391027	0.395323	0.388299	0.394659	0.389535
47	1	1.03141	1.03916	1.03205	1.00517	0.987263	0.909207	0.832386	0.722696	0.642777	0.541338	0.475904	0.422828	0.375929	0.352337	0.343973	0.337661	0.334867	0.336179	0.318651	0.319012	0.302568	0.311123	0.302929	0.29812	0.305857	0.307416	0.304507	0.300705	0.293748	0.294926	0.30312	0.300439	0.312245	0.30618	0.29947	0.307739	0.3081	0.308423	0.300781	0.314792
48	1	1.0667	1.09692	1.10848	1.12029	1.13388	1.15312	1.18422	1.18052	1.16855	1.14223	1.11325	1.07875	1.05041	1.01993	0.999288	0.96736	0.940471	0.903752	0.884038	0.862172	0.828169	0.813845	0.805504	0.8008	0.793668	0.78472	0.774099	0.772894	0.751294	0.738843	0.748189	0.741171	0.720885	0.713919	0.716404	0.705976	0.702054	0.694957	0.691974	0.690228
49	1	1.02886	1.03757	1.06681	1.07598	1.10552	1.04619	0.994728	0.908008	0.837928	0.747321	0.680706	0.616066	0.574317	0.542139	0.529108	0.512666	0.500266	0.491211	0.477852	0.474005	0.461157	0.455642	0.459291	0.456148	0.447784	0.453205	0.450137	0.458675	0.458372	0.455622	0.459043	0.448002	0.441985	0.44764	0.454168	0.44068	0.444765	0.43161	0.436341	0.442234
50	1	1.02231	1.0127	1.10749	1.06407	1.04928	1.06864	1.0466	0.966763	0.918794	0.862933	0.793613	0.742169	0.685077	0.629712	0.600602	0.570913	0.538265	0.515279	0.497186	0.486542	0.470114	0.478255	0.476755	0.472235	0.460276	0.462418	0.456614	0.450625	0.443487	0.429356	0.430318	0.437146	0.429191	0.425322	0.425042	0.422073	0.424442	0.421494	0.42916	0.430008
51	1	1.07374	1.09411	1.11078	1.13062	1.16164	1.17347	1.19243	1.20283	1.21049	1.20468	1.20095	1.19775	1.18502	1.17772	1.1748	1.15848	1.147	1.12926	1.11481	1.09126	1.05863	1.05499	1.05455	1.04923	1.04369	1.05323	1.0483	1.04822	1.0337	1.03007	1.03407	1.03069	1.01294	1.01645	1.02389	1.01321	1.01567	1.01517	1.01783	1.024
52	1	1.0467	1.03319	1.02995	1.0572	1.04565	0.997807	0.965305	0.924765	0.880003	0.803967	0.750906	0.706521	0.665391	0.627615	0.605606	0.587548	0.581345	0.557781	0.545202	0.529859	0.521212	0.515579	0.520217	0.507695	0.504797	0.514178	0.506874	0.503715	0.512265	0.505106	0.503879	0.509058	0.494981	0.492469	0.493831	0.493377	0.488604	0.471474	0.469822	0.480556
53	1	1.03143	1.03887	1.05423	1.07182	1.07751	1.06135	1.03392	1.01396	0.970407	0.918142	0.865325	0.810876	0.766906	0.722304	0.684523	0.65203	0.625766	0.605139	0.584223	0.571939	0.556315	0.555633	0.557447	0.55811	0.546386	0.544656	0.546656	0.544887	0.537515	0.531332	0.53482	0.53361	0.531443	0.52813	0.538592	0.527289	0.524504	0.524605	0.527539	0.525215
54	1	1.03325	1.02399	1.0472	1.04634	1.04916	1.02131	0.981664	0.914668	0.846514	0.774565	0.70299	0.651837	0.602351	0.573451	0.542806	0.529538	0.51315	0.503461	0.487245	0.486458	0.471945	0.465921	0.468394	0.47155	0.474733	0.46985	0.471724	0.481571	0.471815	0.468254	0.474687	0.466338	0.464179	0.462542	0.473452	0.469241	0.464652	0.46491	0.471378	0.471333
55	1	1.02496	1.03914	1.08389	1.08708	1.06782	1.05251	1.03092	0.977621	0.920501	0.86004	0.810444	0.759268	0.705561	0.670811	0.647371	0.624668	0.601548	0.581603	0.572289	0.556211	0.537463	0.532107	0.534774	0.534545	0.54542	0.542342	0.544394	0.551005	0.551342	0.549864	0.549857	0.548487	0.538256	0.541539	0.549061	0.54221	0.546978	0.551715	0.552469	0.553972
56	1	1.07742	1.10081	1.13143	1.14848	1.18257	1.21886	1.24543	1.25565	1.26821	1.26713	1.27351	1.26223	1.24139	1.22221	1.21177	1.19826	1.2042	1.17463	1.16003	1.1415	1.1167	1.09604	1.08891	1.0788	1.09223	1.09359	1.074	1.08217	1.05481	1.03873	1.04364	1.03982	1.00979	1.01687	1.01964	1.00049	1.00381	1.00262	1.00715	1.00181
57	1	1.06211	1.05405	1.08905	1.0846	1.09258	1.02587	0.983042	0.914471	0.843967	0.753544	0.701656	0.651605	0.601911	0.552738	0.521797	0.487086	0.462561	0.446289	0.427453	0.41214	0.398816	0.394977	0.386848	0.392674	0.385203	0.389082	0.391358	0.387643	0.37536	0.35991	0.369342	0.372495	0.367422	0.366435	0.374606	0.36564	0.36989	0.359238	0.368149	0.373907
58	1	1.03053	1.04252	1.09054	1.06564	1.03642	0.968871	0.879304	0.797761	0.716643	0.628535	0.56129	0.512786	0.478659	0.446934	0.430739	0.426521	0.416256	0.406467	0.396812	0.393894	0.379078	0.378787	0.372686	0.373813	0.373495	0.373839	0.37055	0.373985	0.368879	0.36368	0.369317	0.369927	0.368614	0.368521	0.371996	0.381718	0.375524	0.384344	0.38762	0.386665
59	1	1.04215	1.04906	1.07773	1.10756	1.11298	1.12115	1.11911	1.13644	1.13068	1.10059	1.07536	1.03864	1.00058	0.973961	0.948021	0.919493	0.880237	0.848047	0.821681	0.798784	0.748362	0.739885	0.723234	0.709545	0.700748	0.697841	0.683866	0.677838	0.667151	0.66002	0.658745	0.651805	0.636855	0.633114	0.633515	0.617439	0.622488	0.61222	0.612798	0.619333
60	1	1.03612	1.04654	1.07215	1.08071	1.00955	0.896297	0.830374	0.717974	0.640534	0.559929	0.507296	0.471993	0.441608	0.423509	0.416647	0.409044	0.400627	0.391099	0.386154	0.380286	0.373126	0.378614	0.372412	0.372692	0.370098	0.380133	0.365424	0.367585	0.36979	0.372593	0.375929	0.372918	0.366265	0.370577	0.377402	0.371752	0.365071	0.362404	0.370911	0.365623
61	1	1.03726	1.04184	1.05619	1.05054	1.00321	0.922983	0.832528	0.74592	0.665999	0.584318	0.524357	0.476654	0.442598	0.415082	0.396452	0.38333	0.372477	0.363692	0.357251	0.353549	0.340248	0.339166	0.340764	0.338132	0.334589	0.338213	0.334804	0.329499	0.325737	0.321777	0.319954	0.319731	0.313331	0.311313	0.313734	0.31085	0.308293	0.305557	0.308305	0.303699
62	1	1.05965	1.06073	1.10795	1.11911	1.12382	1.12921	1.13578	1.12119	1.10782	1.09741	1.07443	1.04968	1.01986	0.987026	0.968954	0.938186	0.921709	0.884767	0.861783	0.843248	0.809012	0.796746	0.788223	0.776388	0.768294	0.760677	0.747806	0.737728	0.726696	0.719766	0.717094	0.71893	0.698108	0.695946	0.700948	0.686892	0.682139	0.673077	0.669322	0.672827
63	1	1.05474	1.06419	1.09132	1.10325	1.13147	1.13292	1.1684	1.17186	1.1696	1.1676	1.15605	1.14028	1.11374	1.09019	1.08865	1.06336	1.06414	1.02226	0.994374	0.973833	0.941906	0.928766	0.914254	0.899011	0.907185	0.911419	0.893142	0.896179	0.886076	0.875425	0.885785	0.879809	0.870754	0.88642	0.895802	0.891665	0.878701	0.871721	0.875321	0.8801
64	1	1.06197	1.08642	1.12515	1.1446	1.15622	1.16187	1.17338	1.16348	1.16955	1.15832	1.14501	1.12987	1.11272	1.10618	1.10579	1.08678	1.07205	1.04847	1.02208	0.995	0.958929	0.95315	0.950544	0.936612	0.927996	0.93506	0.927868	0.927272	0.916966	0.908162	0.908339	0.909881	0.902418	0.897871	0.897127	0.879678	0.885535	0.875007	0.87247	0.874874
65	1	1.05903	1.07573	1.10936	1.14266	1.16437	1.17808	1.20132	1.21229	1.22495	1.21785	1.2194	1.21811	1.21066	1.20711	1.20661	1.19395	1.1904	1.17437	1.1598	1.14532	1.11328	1.10474	1.1079	1.1125	1.11348	1.12201	1.12098	1.1237	1.10889	1.10434	1.1163	1.11881	1.09256	1.09681	1.1091	1.09901	1.10594	1.09969	1.10442	1.10662
66	1	1.03542	1.03707	1.08442	1.10041	1.12141	1.13588	1.15035	1.14058	1.12597	1.1211	1.098	1.0758	1.03052	1.00446	0.96522	0.956934	0.939352	0.90511	0.876725	0.842322	0.802622	0.816133	0.792982	0.797429	0.800651	0.80501	0.786899	0.77665	0.783846	0.780184	0.783654	0.79299	0.780224	0.786314	0.783998	0.786595	0.800843	0.79339	0.792909	0.787364
67	1	0.997045	1.04555	1.04732	1.04372	1.04402	1.04534	1.02125	0.973276	0.915685	0.856283	0.832147	0.805401	0.800311	0.778353	0.767762	0.766209	0.739765	0.708813	0.711617	0.674798	0.652474	0.625383	0.614188	0.623032	0.601915	0.613671	0.599262	0.597105	0.583409	0.58233	0.583172	0.58906	0.584121	0.588629	0.586321	0.574824	0.573854	0.570165	0.578491	0.579591
68	1	1.03687	1.03488	1.09011	1.03938	1.04908	1.04355	1.01636	0.992495	0.963326	0.929455	0.895052	0.854243	0.820713	0.792991	0.763039	0.728636	0.7203	0.697628	0.690573	0.671329	0.646768	0.650703	0.640886	0.65201	0.636426	0.651768	0.648881	0.642234	0.633656	0.632649	0.629587	0.627033	0.627017	0.621251	0.619171	0.620327	0.620219	0.601799	0.611708	0.609936
69	1	1.01627	0.992648	1.00851	1.01517	1.00152	0.957882	0.897897	0.835911	0.787895	0.739918	0.697558	0.670315	0.646338	0.623822	0.609275	0.592361	0.584525	0.571189	0.570314	0.562188	0.546094	0.53586	0.539399	0.526469	0.522571	0.520633	0.515414	0.510992	0.517563	0.50475	0.506258	0.494695	0.495726	0.48889	0.496914	0.486797	0.47939	0.478742	0.471578	0.47832
70	1	1.03418	1.06366	1.09704	1.06302	1.02228	0.946624	0.858086	0.72912	0.620769	0.517625	0.456196	0.39916	0.371418	0.344753	0.320724	0.31167	0.302476	0.292151	0.289193	0.281328	0.269193	0.272356	0.267413	0.266458	0.268976	0.271852	0.26206	0.266605	0.259126	0.256994	0.263173	0.261451	0.255419	0.253914	0.251987	0.256162	0.255138	0.25505	0.250657	0.252151
71	1	1.05094	1.02543	1.03312	1.03529	1.02892	0.961936	0.8985	0.811939	0.727406	0.652362	0.597823	0.553066	0.522963	0.496232	0.481919	0.456749	0.445407	0.435025	0.424384	0.42178	0.407159	0.414461	0.40927	0.420996	0.418042	0.419485	0.427873	0.427731	0.420821	0.415939	0.421563	0.420328	0.413502	0.413143	0.421981	0.421271	0.423441	0.417324	0.417649	0.421522
72	1	1.02887	1.0361	1.05593	1.07556	1.05907	1.01028	0.914354	0.805909	0.710478	0.628546	0.558596	0.500388	0.46125	0.424548	0.397993	0.378222	0.367032	0.361494	0.355104	0.35446	0.348671	0.345723	0.338977	0.33804	0.330118	0.332049	0.326069	0.325595	0.321243	0.318636	0.315507	0.319099	0.321679	0.318742	0.314497	0.312049	0.310325	0.30899	0.307319	0.307527
73	1	1.02189	1.03744	1.04739	1.05345	1.02221	0.939403	0.811808	0.661016	0.53634	0.434871	0.370712	0.325461	0.295768	0.269781	0.25764	0.249656	0.242878	0.241922	0.241911	0.2376	0.238987	0.236059	0.233263	0.228452	0.22884	0.229669	0.224816	0.221776	0.222515	0.224779	0.225236	0.22555	0.222127	0.223998	0.220245	0.219602	0.217284	0.214137	0.216784	0.209157
74	1	1.02237	1.01322	1.04465	1.0547	1.05161	1.04825	1.02333	0.983774	0.9268	0.865784	0.803108	0.740161	0.683243	0.626835	0.579057	0.543828	0.513255	0.494347	0.483246	0.469667	0.457085	0.449394	0.442151	0.427709	0.422145	0.418477	0.41188	0.405354	0.401908	0.399073	0.397766	0.398129	0.394282	0.391687	0.387015	0.38176	0.378444	0.375753	0.374573	0.369051
75	1	1.00822	1.03505	1.07523	1.10756	1.09969	1.11292	1.11218	1.10428	1.08773	1.0539	1.02361	0.99265	0.962235	0.926371	0.871748	0.837762	0.813605	0.784225	0.778063	0.75789	0.737122	0.733946	0.709679	0.683651	0.684869	0.670623	0.666801	0.647882	0.64921	0.643202	0.629998	0.622926	0.612428	0.613382	0.605342	0.604484	0.593883	0.58233	0.57506	0.577649
76	1	1.09304	1.09643	1.13242	1.15396	1.16642	1.18285	1.20407	1.20992	1.21561	1.20349	1.20816	1.2026	1.18749	1.16571	1.14448	1.11281	1.07021	1.06614	1.0453	1.03362	1.01003	1.00935	0.996867	0.973266	0.96214	0.945191	0.961383	0.944063	0.942634	0.927121	0.95406	0.942122	0.924494	0.93169	0.918102	0.889151	0.881	0.885663	0.880984	0.857296
77	1	1.06733	1.08604	1.11287	1.13909	1.15745	1.16294	1.17682	1.17467	1.17198	1.16358	1.16806	1.15282	1.14634	1.12518	1.09682	1.06342	1.04654	1.02694	1.02564	1.01265	0.994284	0.983684	0.970602	0.964632	0.946099	0.933195	0.911544	0.902235	0.893787	0.881766	0.871129	0.855649	0.842152	0.832929	0.818147	0.807622	0.804025	0.798888	0.794856	0.78448
78	1	0.995882	1.0157	1.04009	1.08105	1.0891	1.07968	1.04049	0.991629	0.928133	0.860154	0.796385	0.725766	0.665751	0.603611	0.554024	0.513094	0.473698	0.452044	0.429804	0.406901	0.390328	0.377034	0.362324	0.355178	0.347603	0.340567	0.334744	0.329722	0.324998	0.325406	0.331447	0.331696	0.330091	0.32336	0.319103	0.316174	0.312068	0.311838	0.316075	0.310399
79	1	1.01046	1.01189	1.018	1.05589	1.07363	1.07998	1.06558	1.02954	0.997431	0.954452	0.916172	0.87446	0.836342	0.787382	0.750356	0.707448	0.670917	0.645571	0.623156	0.602224	0.575524	0.559752	0.542518	0.526907	0.518405	0.509906	0.500621	0.485303	0.478422	0.476005	0.47282	0.471093	0.467828	0.462489	0.459876	0.453651	0.450175	0.452493	0.450219	0.446868
80	1	1.00238	1.00582	0.995056	1.00023	0.993389	0.999399	0.973282	0.936773	0.890612	0.83582	0.783263	0.730758	0.681219	0.637786	0.60377	0.570911	0.551246	0.542205	0.533289	0.526707	0.515348	0.509667	0.495223	0.490643	0.487499	0.482453	0.480254	0.479635	0.473239	0.464989	0.463822	0.457387	0.44749	0.447653	0.440615	0.4351	0.429076	0.424579	0.418564	0.4126
81	1	1.01789	1.02693	1.02096	1.03807	1.03912	1.0226	0.98706	0.928909	0.852372	0.77555	0.708124	0.647746	0.598724	0.554822	0.52779	0.501588	0.474014	0.468897	0.459089	0.451722	0.438962	0.430198	0.423302	0.413677	0.408226	0.402449	0.39792	0.39034	0.390056	0.387089	0.384385	0.377707	0.376379	0.371322	0.367272	0.356732	0.350684	0.347371	0.345774	0.339916
82	1	1.04333	1.03989	1.029	1.055	1.07806	1.08268	1.06567	1.0365	1.00547	0.963775	0.924905	0.883364	0.843318	0.797214	0.765077	0.730763	0.696101	0.686215	0.677809	0.665244	0.654161	0.649324	0.634898	0.626901	0.618191	0.614832	0.610723	0.603848	0.594099	0.590778	0.590688	0.585495	0.580952	0.576465	0.567293	0.553931	0.554392	0.557465	0.547657	0.54846
83	1	1.05003	1.05804	1.08455	1.09967	1.10595	1.10763	1.07802	1.02738	0.984417	0.948014	0.915705	0.882562	0.841298	0.796097	0.765141	0.730843	0.703642	0.691226	0.679723	0.670673	0.654416	0.646991	0.636988	0.631046	0.628364	0.629878	0.627961	0.621579	0.620269	0.613241	0.610473	0.613723	0.607834	0.606639	0.602056	0.591716	0.587947	0.588344	0.585951	0.58058
84	1	1.06114	1.09841	1.11124	1.15562	1.18556	1.20892	1.1975	1.18053	1.16832	1.14773	1.12866	1.10388	1.07856	1.0402	1.0107	0.975955	0.944081	0.925619	0.914946	0.896875	0.876306	0.872109	0.852395	0.837874	0.833325	0.827854	0.821251	0.816364	0.81117	0.801151	0.801697	0.809997	0.802935	0.80179	0.804911	0.79152	0.78241	0.773755	0.771651	0.759761
85	1	1.0703	1.08459	1.09778	1.13967	1.13362	1.16683	1.15262	1.13308	1.13099	1.12026	1.09814	1.07388	1.04365	1.00953	0.981084	0.944057	0.909905	0.887752	0.871508	0.849344	0.820536	0.799155	0.786613	0.763456	0.761208	0.757248	0.740764	0.737557	0.731663	0.728429	0.720424	0.716689	0.713769	0.710805	0.702737	0.685559	0.681337	0.673165	0.676133	0.671397
86	1	1.05668	1.09029	1.10264	1.1513	1.16932	1.19285	1.18597	1.16039	1.15164	1.13355	1.11489	1.09511	1.05902	1.02008	0.991217	0.9551	0.923531	0.906424	0.892719	0.878842	0.855609	0.845671	0.83286	0.817784	0.812023	0.804359	0.796275	0.790234	0.787293	0.782952	0.783534	0.780776	0.776528	0.771879	0.771948	0.75797	0.755647	0.75504	0.751578	0.750923
87	1	1.04874	1.05994	1.08365	1.13643	1.14042	1.1433	1.10817	1.05427	1.00759	0.957059	0.922891	0.886832	0.857191	0.820897	0.784069	0.759018	0.741585	0.726692	0.709227	0.697381	0.672983	0.672317	0.660185	0.657823	0.653151	0.651786	0.644282	0.641628	0.633013	0.631369	0.630791	0.629223	0.621192	0.627643	0.621402	0.609892	0.605709	0.60428	0.597341	0.594643
88	1	1.02055	1.03302	1.05899	1.02272	0.988244	0.922257	0.847949	0.775404	0.728961	0.684005	0.653419	0.645889	0.632852	0.623433	0.608951	0.601825	0.594661	0.594966	0.605231	0.596674	0.597284	0.595013	0.591758	0.582577	0.577721	0.58208	0.578997	0.590604	0.592672	0.586621	0.590059	0.584172	0.581803	0.572294	0.575793	0.56718	0.561926	0.562925	0.563221	0.562461
WT ATR+A23187
1	1	1.05865	1.08489	1.09411	1.10172	1.10454	1.10344	1.09992	1.09415	1.08164	1.0589	1.02911	0.964167	0.8917	0.816156	0.739332	0.685442	0.634163	0.593785	0.558301	0.532038	0.507941	0.488347	0.470547	0.452055	0.445634	0.434666	0.42641	0.415652	0.418788	0.409724	0.402628	0.398384	0.389592	0.3847	0.381875	0.372483	0.366428	0.360502	0.355018	0.35002
2	1	1.04387	1.08255	1.10538	1.05964	0.937665	0.743604	0.550577	0.395251	0.303392	0.253981	0.234584	0.223127	0.21791	0.210834	0.208881	0.206047	0.206076	0.205945	0.202279	0.199392	0.19431	0.195204	0.192113	0.188747	0.188869	0.184593	0.183482	0.181614	0.183356	0.1811	0.179138	0.178023	0.175086	0.175359	0.176633	0.172449	0.170913	0.169129	0.168211	0.167004
3	1	1.07239	1.09114	1.13422	1.18196	1.19513	1.17227	1.10992	1.02528	0.924065	0.82858	0.750265	0.672118	0.602014	0.540332	0.492735	0.454616	0.426098	0.402491	0.380961	0.365148	0.348951	0.339237	0.329837	0.320914	0.316424	0.309227	0.299901	0.294209	0.298326	0.288396	0.283624	0.280688	0.27481	0.270612	0.269604	0.266389	0.261717	0.258609	0.256086	0.255644
4	1	1.09068	1.14701	1.16122	1.17939	1.2089	1.1956	1.15548	1.10251	1.05146	0.998139	0.947142	0.892422	0.839332	0.77951	0.725126	0.690056	0.653023	0.612274	0.579868	0.553135	0.525111	0.502629	0.482544	0.461354	0.459086	0.443375	0.436735	0.428266	0.428816	0.417135	0.412451	0.408835	0.399703	0.393496	0.395295	0.387932	0.38129	0.378218	0.378393	0.374025
5	1	1.06961	1.10534	1.13266	1.15815	1.16694	1.14748	1.11464	1.06409	1.01008	0.951354	0.898385	0.837301	0.783429	0.725694	0.674479	0.634159	0.602518	0.563694	0.533708	0.511977	0.495087	0.477352	0.461607	0.451296	0.441567	0.430574	0.42729	0.416859	0.421948	0.408758	0.402408	0.393354	0.381906	0.378043	0.378255	0.369373	0.364349	0.361331	0.35631	0.350882
6	1	1.11882	1.20153	1.25203	1.30301	1.33649	1.31283	1.25967	1.18892	1.10611	1.02084	0.934683	0.838846	0.746349	0.675344	0.608665	0.559237	0.522451	0.488913	0.461497	0.438681	0.416566	0.400856	0.381279	0.368904	0.36292	0.351159	0.341293	0.33079	0.33213	0.318411	0.315567	0.308098	0.303036	0.301399	0.301645	0.292356	0.28803	0.282574	0.279078	0.273196
7	1	1.1151	1.17063	1.23785	1.28641	1.32059	1.3373	1.33223	1.3224	1.30274	1.273	1.24558	1.19982	1.15096	1.09019	1.03174	0.989351	0.94683	0.901551	0.860265	0.822607	0.787222	0.752862	0.721906	0.693776	0.6838	0.664188	0.651427	0.637725	0.643259	0.626133	0.620432	0.607334	0.592807	0.587104	0.589632	0.580538	0.574208	0.564264	0.557059	0.557321
8	1	1.017	1.00526	1.05053	1.0615	1.0414	0.961328	0.86179	0.755466	0.668003	0.577512	0.512708	0.441299	0.394755	0.358229	0.331874	0.314119	0.304392	0.294104	0.283575	0.281863	0.277255	0.269597	0.266487	0.258988	0.25923	0.257288	0.255592	0.252907	0.254797	0.248192	0.248208	0.242321	0.237956	0.240069	0.245233	0.235342	0.234727	0.240303	0.238166	0.238131
9	1	1.07378	1.10974	1.14601	1.15941	1.17811	1.16718	1.12557	1.07072	0.995084	0.901406	0.812212	0.722554	0.646598	0.573364	0.518752	0.471778	0.439912	0.41616	0.395826	0.376475	0.362515	0.348667	0.3377	0.328145	0.325588	0.31922	0.314397	0.307177	0.314301	0.306778	0.30023	0.298491	0.291974	0.288844	0.286759	0.279186	0.275572	0.276494	0.273161	0.272999
10	1	1.08834	1.14807	1.22201	1.26062	1.28975	1.30168	1.27846	1.24548	1.19787	1.12262	1.04661	0.967278	0.883701	0.804726	0.738837	0.693206	0.641264	0.597163	0.563069	0.523972	0.501831	0.478926	0.460398	0.440267	0.435563	0.426717	0.417111	0.408834	0.416552	0.404573	0.397672	0.394932	0.388377	0.384794	0.379404	0.371847	0.373392	0.36949	0.366176	0.362428
11	1	1.02781	1.07244	1.10705	1.10755	1.07762	1.00884	0.901065	0.798393	0.704497	0.618276	0.546397	0.493435	0.447028	0.40837	0.378598	0.358208	0.345598	0.331384	0.318456	0.306982	0.299417	0.290519	0.283449	0.275229	0.273272	0.270129	0.268441	0.263407	0.258454	0.251512	0.245427	0.243482	0.238033	0.232688	0.234137	0.229079	0.229122	0.224077	0.217074	0.216102
12	1	1.04995	1.05677	1.06175	0.986566	0.785452	0.547158	0.369964	0.270859	0.228983	0.212934	0.209376	0.202015	0.198574	0.196196	0.195261	0.191426	0.192757	0.191218	0.186406	0.183407	0.182159	0.179336	0.178492	0.17499	0.173097	0.171282	0.173095	0.169598	0.17138	0.171204	0.168876	0.164616	0.16151	0.161663	0.16101	0.158902	0.156952	0.153795	0.154497	0.15315
13	1	1.07876	1.11962	1.14695	1.19221	1.23274	1.24884	1.23717	1.2262	1.19699	1.16329	1.12567	1.07392	1.0096	0.941397	0.88704	0.840755	0.79895	0.76051	0.723451	0.690393	0.667712	0.642234	0.621179	0.597004	0.591771	0.575195	0.561878	0.551935	0.555821	0.536238	0.528031	0.522365	0.517129	0.512283	0.50917	0.504376	0.49547	0.492353	0.485227	0.48619
14	1	1.08885	1.17039	1.22355	1.25226	1.27126	1.27276	1.26164	1.23801	1.20148	1.13736	1.06027	0.982264	0.888753	0.818938	0.737616	0.676753	0.634461	0.59362	0.557967	0.531125	0.504746	0.477326	0.459666	0.442058	0.43556	0.422357	0.418979	0.406791	0.411235	0.392715	0.392137	0.383802	0.373823	0.371113	0.371165	0.363574	0.36509	0.354905	0.348741	0.347187
15	1	1.07244	1.05738	1.11636	1.10485	1.04954	0.919417	0.802626	0.679817	0.57684	0.485163	0.417917	0.353755	0.319407	0.293462	0.271443	0.265723	0.25346	0.239619	0.234861	0.229282	0.227917	0.221356	0.216178	0.205813	0.205692	0.201393	0.19972	0.195476	0.193168	0.188999	0.189626	0.182588	0.181523	0.175289	0.182607	0.17012	0.170186	0.169344	0.168821	0.168064
16	1	1.08201	1.13429	1.22175	1.20277	1.11722	0.975817	0.831351	0.703666	0.601622	0.533623	0.475622	0.433807	0.415795	0.396314	0.380402	0.366106	0.357876	0.348047	0.34022	0.334428	0.321917	0.320744	0.314077	0.311563	0.306273	0.304383	0.299157	0.292829	0.289504	0.288034	0.284021	0.285672	0.285054	0.280055	0.278877	0.273417	0.274875	0.272566	0.276199	0.268716
17	1	1.05044	1.08075	1.15401	1.12061	1.02397	0.87837	0.741195	0.622463	0.538219	0.469137	0.418966	0.397034	0.372466	0.358691	0.338257	0.328466	0.32027	0.313181	0.302323	0.297069	0.289961	0.280196	0.277227	0.269722	0.267039	0.263374	0.262372	0.261903	0.252685	0.255009	0.251663	0.244945	0.24708	0.24255	0.243051	0.238858	0.238956	0.236489	0.23546	0.238422
18	1	1.06354	1.09811	1.15775	1.16964	1.13656	1.07239	0.989479	0.900153	0.799089	0.715331	0.64174	0.581429	0.536063	0.499629	0.469738	0.450054	0.436256	0.423574	0.41562	0.405768	0.398541	0.392733	0.385976	0.379	0.377225	0.374073	0.369214	0.360614	0.363057	0.35829	0.355027	0.351557	0.349938	0.344952	0.343263	0.342916	0.337333	0.336173	0.332398	0.331179
19	1	1.03628	1.02309	1.04025	0.873172	0.635159	0.433764	0.318608	0.248536	0.218612	0.200275	0.186334	0.177598	0.175358	0.164225	0.15522	0.151859	0.148781	0.147108	0.137407	0.131976	0.132983	0.128515	0.128756	0.12592	0.124388	0.122828	0.118418	0.117893	0.115241	0.112901	0.113766	0.108647	0.109951	0.107711	0.106491	0.10747	0.101839	0.106817	0.104279	0.105115
20	1	1.03815	1.07044	1.1151	1.09655	1.01582	0.891308	0.774718	0.655312	0.558992	0.489018	0.434028	0.392977	0.365539	0.345078	0.326901	0.313869	0.306946	0.297408	0.289257	0.286131	0.278914	0.273894	0.271947	0.264547	0.261021	0.258801	0.25136	0.245209	0.241871	0.24073	0.237419	0.233918	0.230008	0.227032	0.222337	0.21878	0.215109	0.216666	0.213207	0.214856
21	1	1.03007	1.0407	1.0627	1.01699	0.89593	0.734094	0.594835	0.484795	0.404914	0.352347	0.31667	0.294408	0.282732	0.267675	0.259837	0.250255	0.24154	0.234054	0.232254	0.231118	0.225894	0.224766	0.221245	0.221587	0.217878	0.21691	0.214003	0.209364	0.210215	0.212798	0.211082	0.208745	0.20747	0.205625	0.206808	0.207006	0.202709	0.203617	0.199708	0.199092
22	1	1.0609	1.06484	1.08943	1.016	0.831139	0.636136	0.491241	0.410422	0.36941	0.33833	0.324412	0.314037	0.310535	0.30382	0.294141	0.2902	0.28283	0.283294	0.282484	0.271591	0.275476	0.269181	0.267027	0.266172	0.262271	0.263948	0.263883	0.26111	0.262486	0.260031	0.255031	0.256049	0.253492	0.25262	0.250882	0.247168	0.244945	0.24148	0.243654	0.242701
23	1	1.04916	1.07757	1.13374	1.07101	0.918949	0.747561	0.603752	0.511628	0.443176	0.403019	0.375934	0.354347	0.333479	0.327961	0.310564	0.303025	0.292079	0.28807	0.283634	0.274523	0.271025	0.267448	0.261897	0.261546	0.261444	0.259456	0.259248	0.253905	0.248819	0.24876	0.246713	0.244362	0.242474	0.243781	0.239377	0.240326	0.233832	0.236844	0.23026	0.232648
24	1	1.03994	1.05456	1.05079	1.00015	0.857769	0.672872	0.540805	0.447711	0.384942	0.347878	0.31796	0.286737	0.27413	0.261649	0.25053	0.246992	0.232363	0.230328	0.224922	0.219896	0.222185	0.216653	0.21341	0.209915	0.211908	0.206545	0.205969	0.210251	0.199301	0.197055	0.197349	0.196128	0.196254	0.192253	0.191186	0.185907	0.182735	0.178481	0.179885	0.179421
25	1	1.04223	1.0553	1.08804	1.08833	1.01047	0.891392	0.77503	0.660729	0.575144	0.513007	0.467504	0.436439	0.416799	0.404626	0.391296	0.383267	0.377907	0.371471	0.368465	0.362504	0.356116	0.357895	0.356105	0.355628	0.353817	0.353569	0.349717	0.349054	0.349938	0.350844	0.346161	0.345854	0.343887	0.343402	0.339807	0.337408	0.336474	0.338479	0.335225	0.334603
26	1	1.02278	1.0412	1.05636	0.847351	0.553884	0.339813	0.249649	0.214199	0.202885	0.199484	0.19823	0.19602	0.190019	0.184933	0.181546	0.178847	0.177827	0.177048	0.177168	0.175078	0.178288	0.168412	0.170898	0.17031	0.167647	0.166471	0.16528	0.16149	0.161887	0.165486	0.163063	0.164926	0.163233	0.165436	0.166301	0.16035	0.161823	0.157509	0.157395	0.160775
27	1	1.04328	1.05282	1.06213	0.856196	0.562723	0.350103	0.254395	0.225362	0.217416	0.212229	0.208262	0.204549	0.202728	0.199104	0.198062	0.192681	0.191386	0.189676	0.18878	0.185435	0.184297	0.182548	0.178496	0.178968	0.177979	0.176795	0.174054	0.172143	0.171958	0.172822	0.170324	0.170597	0.169548	0.166913	0.165637	0.165394	0.164629	0.163543	0.164038	0.165803
28	1	1.06456	1.08665	1.13462	1.15111	1.14191	1.09141	1.01903	0.942674	0.864159	0.778155	0.69716	0.626686	0.570787	0.525134	0.482911	0.451213	0.434458	0.421052	0.409238	0.40007	0.387556	0.378681	0.371232	0.362776	0.357153	0.354549	0.349661	0.344989	0.341061	0.341874	0.338175	0.33249	0.33189	0.327838	0.329422	0.325469	0.321432	0.318748	0.317026	0.317212
29	1	1.05746	1.06552	1.11046	1.11907	1.07958	0.993159	0.889267	0.786875	0.69786	0.625173	0.561189	0.505854	0.466288	0.435793	0.410666	0.39321	0.377615	0.365073	0.359003	0.345601	0.333739	0.332798	0.321985	0.31476	0.311969	0.309827	0.302545	0.294721	0.293312	0.292834	0.286119	0.282303	0.282988	0.277467	0.277763	0.274217	0.273096	0.269795	0.267035	0.269739
30	1	1.05716	1.07111	1.12178	1.08702	0.977957	0.836918	0.710013	0.600747	0.510684	0.446152	0.395707	0.361324	0.341428	0.321359	0.30768	0.298409	0.291813	0.283078	0.277213	0.271188	0.266131	0.261084	0.255353	0.249451	0.245623	0.246534	0.244321	0.23719	0.238267	0.237052	0.232631	0.228458	0.230073	0.223841	0.223752	0.218406	0.215904	0.218775	0.214099	0.213481
31	1	1.03179	1.05984	1.09804	1.10466	1.01112	0.882457	0.755692	0.632679	0.540882	0.464846	0.409113	0.363345	0.336202	0.316191	0.296288	0.283052	0.272421	0.267972	0.255366	0.248869	0.243138	0.238473	0.229101	0.223459	0.224182	0.223843	0.221115	0.217173	0.21817	0.217604	0.212843	0.2064	0.211592	0.20498	0.203687	0.197705	0.192613	0.191497	0.188756	0.189461
32	1	1.05399	1.08203	1.14569	1.15511	1.13077	1.07475	1.00466	0.924164	0.842336	0.77313	0.707247	0.644006	0.605428	0.565075	0.528462	0.499569	0.471041	0.452871	0.438625	0.424495	0.409619	0.406236	0.389782	0.388964	0.378658	0.38051	0.374902	0.365703	0.368549	0.364264	0.361538	0.359446	0.358099	0.354435	0.359209	0.356059	0.355449	0.35876	0.353826	0.357514
33	1	1.03982	1.05937	1.10272	1.06348	0.947793	0.782613	0.630323	0.505643	0.415033	0.353299	0.311333	0.281211	0.267662	0.254808	0.244249	0.235235	0.231524	0.225601	0.22571	0.220598	0.21849	0.214194	0.210096	0.207481	0.206811	0.202728	0.204627	0.201315	0.198845	0.196129	0.196661	0.19574	0.196146	0.196744	0.192641	0.191651	0.192151	0.191275	0.193299	0.191079
34	1	1.05723	1.10259	1.15101	1.1522	1.09443	0.999432	0.888375	0.790414	0.700606	0.620571	0.550066	0.498197	0.45809	0.427419	0.403413	0.38565	0.37268	0.363125	0.354939	0.345557	0.340512	0.335279	0.327615	0.323923	0.321509	0.31852	0.311095	0.307586	0.306735	0.304659	0.301406	0.298316	0.296451	0.289907	0.290489	0.286836	0.282384	0.283732	0.281366	0.277771
35	1	1.04162	1.06622	1.1138	1.06403	0.929374	0.745458	0.579682	0.45582	0.386253	0.340769	0.3117	0.291147	0.2801	0.268669	0.260175	0.249863	0.244397	0.240687	0.236587	0.232026	0.2291	0.227712	0.222821	0.222876	0.221267	0.216345	0.2148	0.21093	0.212536	0.207517	0.207111	0.202678	0.20674	0.205032	0.205464	0.201508	0.198706	0.199992	0.198684	0.194375
36	1	1.0731	1.14463	1.2108	1.24358	1.23097	1.17057	1.09365	0.999116	0.911554	0.833532	0.7553	0.683579	0.638888	0.599563	0.560562	0.53444	0.520201	0.508461	0.50129	0.487046	0.478052	0.472102	0.465335	0.456377	0.452199	0.450453	0.441161	0.437571	0.437849	0.434704	0.427466	0.421709	0.418491	0.412602	0.40752	0.404899	0.398454	0.399554	0.397602	0.395905
37	1	1.07054	1.11973	1.17468	1.19092	1.17132	1.11059	1.04371	0.969867	0.898033	0.830203	0.759268	0.696355	0.650498	0.605103	0.568697	0.541533	0.52342	0.507174	0.494444	0.479347	0.468287	0.463674	0.457218	0.448162	0.437009	0.428601	0.42502	0.414948	0.413473	0.409763	0.405358	0.401963	0.397104	0.391883	0.389369	0.385197	0.378747	0.376839	0.37319	0.372876
38	1	1.06127	1.11514	1.18832	1.21295	1.20003	1.14998	1.07602	0.999993	0.926535	0.842987	0.781658	0.709716	0.665775	0.630369	0.604502	0.579451	0.553269	0.531931	0.517384	0.501485	0.490294	0.486909	0.470044	0.459425	0.45647	0.453565	0.450151	0.439461	0.442946	0.440284	0.43803	0.433594	0.433221	0.430245	0.429536	0.428341	0.421336	0.429279	0.427232	0.419361
39	1	1.10343	1.16773	1.18755	1.17265	0.960122	0.726213	0.57864	0.514589	0.475868	0.461239	0.441635	0.435574	0.422467	0.413939	0.405746	0.395421	0.391046	0.377817	0.387645	0.385695	0.377756	0.366954	0.36864	0.353777	0.347594	0.344792	0.348731	0.346792	0.345289	0.332924	0.334345	0.327168	0.319645	0.317299	0.309157	0.309939	0.303817	0.307726	0.301939	0.300751
40	1	1.05233	1.0646	1.11514	1.09024	0.907787	0.671155	0.505758	0.432672	0.393181	0.377725	0.366306	0.360515	0.353698	0.351053	0.34561	0.349492	0.345998	0.337151	0.338186	0.334506	0.335695	0.330681	0.329848	0.326297	0.322739	0.323677	0.320685	0.318485	0.317838	0.312565	0.312637	0.306548	0.30286	0.297926	0.295104	0.296471	0.294424	0.290631	0.289774	0.289014
41	1	1.04201	1.04907	1.08108	1.01345	0.795055	0.572102	0.479591	0.438312	0.4017	0.391881	0.387147	0.37768	0.375809	0.355224	0.335058	0.330831	0.323015	0.319691	0.309828	0.29838	0.285787	0.277729	0.270243	0.268438	0.26201	0.264982	0.258267	0.252565	0.252213	0.259148	0.252367	0.249439	0.242107	0.241337	0.234644	0.22903	0.225177	0.229096	0.225838	0.221941
42	1	1.07298	1.13877	1.1914	1.2357	1.18801	1.08312	0.953556	0.845205	0.752876	0.698503	0.654543	0.621378	0.596143	0.576626	0.579861	0.572573	0.563688	0.556032	0.544581	0.532462	0.525515	0.522253	0.52269	0.509751	0.509042	0.497605	0.498451	0.491668	0.489593	0.476519	0.46545	0.479862	0.474499	0.465041	0.447776	0.450328	0.450751	0.44607	0.447612	0.443968
43	1	1.08066	1.15457	1.19547	1.24021	1.20598	1.12285	1.02145	0.945631	0.867634	0.809982	0.767834	0.737672	0.706859	0.688354	0.676418	0.672445	0.663733	0.654882	0.647303	0.634519	0.625189	0.625516	0.618318	0.607711	0.603296	0.594202	0.588358	0.584102	0.578254	0.573	0.569403	0.561465	0.56638	0.558225	0.551358	0.543234	0.549444	0.545625	0.548248	0.542383
44	1	1.04843	1.08764	1.10484	1.09518	0.966686	0.797704	0.64839	0.561582	0.506363	0.483954	0.466386	0.457792	0.449838	0.441614	0.437131	0.429861	0.423139	0.413302	0.412523	0.407495	0.400441	0.394703	0.389558	0.382138	0.376346	0.370773	0.370963	0.362716	0.359849	0.36148	0.352569	0.352817	0.35055	0.346535	0.338475	0.336621	0.340556	0.341196	0.340398	0.335557
45	1	1.12975	1.2259	1.27068	1.2869	1.16635	0.994149	0.784616	0.71885	0.679627	0.659569	0.64411	0.636234	0.620363	0.613105	0.62062	0.614032	0.620826	0.6199	0.615799	0.604818	0.596308	0.606877	0.60523	0.607066	0.601421	0.608541	0.621804	0.614152	0.616605	0.61211	0.60348	0.606191	0.597474	0.60034	0.600357	0.589839	0.597354	0.596514	0.604338	0.604869
46	1	1.09762	1.1656	1.2049	1.24924	1.22042	1.12931	0.98976	0.8836	0.782303	0.700823	0.644531	0.616669	0.590129	0.57877	0.568399	0.565264	0.550107	0.53687	0.531397	0.527425	0.518303	0.514051	0.5018	0.501777	0.496716	0.498624	0.490448	0.482941	0.481063	0.47157	0.466073	0.471355	0.4663	0.461545	0.456263	0.448224	0.44616	0.440466	0.438259	0.428557
47	1	1.0606	1.13234	1.16193	1.18392	1.08428	0.911271	0.732717	0.614814	0.543409	0.513148	0.493105	0.481012	0.477491	0.467002	0.461199	0.454891	0.455821	0.452566	0.447079	0.446249	0.43896	0.437754	0.429741	0.423901	0.419591	0.421214	0.41773	0.415667	0.415974	0.406737	0.405953	0.406577	0.405284	0.398875	0.400415	0.393883	0.39529	0.393484	0.39755	0.392915
48	1	1.09782	1.15391	1.19069	1.21886	1.19074	1.11296	1.01179	0.918958	0.832735	0.766618	0.715815	0.683447	0.667607	0.644616	0.636083	0.628752	0.614214	0.603058	0.59476	0.579931	0.573961	0.562034	0.556168	0.546899	0.535556	0.532718	0.524914	0.517738	0.516003	0.504971	0.497636	0.495626	0.488478	0.479926	0.476296	0.470776	0.467206	0.463974	0.46278	0.456536
49	1	1.07038	1.14491	1.19149	1.24642	1.17549	1.01793	0.855483	0.736199	0.666229	0.630073	0.599532	0.585622	0.566342	0.54757	0.540685	0.535409	0.515853	0.518152	0.507919	0.498067	0.486424	0.486626	0.468956	0.457673	0.454209	0.448987	0.462748	0.440311	0.438552	0.434844	0.42942	0.428287	0.422651	0.417587	0.410913	0.405511	0.402407	0.411411	0.413657	0.404494
50	1	1.07853	1.10116	1.15326	1.20259	1.11011	0.959078	0.805921	0.705977	0.633878	0.580128	0.549741	0.531806	0.515138	0.501051	0.495522	0.484268	0.475816	0.477597	0.474564	0.465322	0.457262	0.453509	0.45043	0.445022	0.441571	0.438547	0.431911	0.427992	0.423937	0.416154	0.407617	0.407592	0.406716	0.402304	0.392479	0.38777	0.383649	0.381778	0.377899	0.368919
51	1	1.06371	1.11017	1.15674	1.21333	1.18582	1.0806	0.943835	0.817763	0.715206	0.64564	0.593672	0.57009	0.554006	0.543878	0.530573	0.52639	0.51833	0.521178	0.51333	0.50443	0.496226	0.489975	0.492316	0.481185	0.474394	0.472474	0.468264	0.464792	0.462738	0.458795	0.453066	0.4523	0.452784	0.444682	0.445384	0.438386	0.436622	0.439817	0.437153	0.43544
52	1	1.07621	1.12179	1.15383	1.19926	1.17498	1.08987	0.96816	0.860673	0.765782	0.715122	0.681904	0.656357	0.634256	0.630482	0.621834	0.615655	0.611374	0.60394	0.587271	0.587157	0.579937	0.570592	0.562731	0.551035	0.545091	0.542512	0.538309	0.529681	0.533644	0.523483	0.51928	0.511329	0.514481	0.508247	0.50298	0.496069	0.497384	0.492878	0.488646	0.481322
53	1	1.02224	1.06144	1.09906	1.12797	1.08769	0.96155	0.818486	0.717824	0.62473	0.576655	0.534752	0.504431	0.492351	0.477042	0.471135	0.469026	0.4654	0.46592	0.454247	0.460847	0.453005	0.452872	0.448747	0.447769	0.449369	0.435608	0.443166	0.441393	0.444999	0.443746	0.435567	0.436861	0.444724	0.436015	0.433815	0.427521	0.436148	0.440721	0.43847	0.438103
54	1	1.09211	1.16869	1.23345	1.26911	1.24737	1.13754	1.00969	0.903122	0.799547	0.730951	0.670048	0.63048	0.603839	0.593326	0.576687	0.569528	0.563858	0.56769	0.552464	0.546028	0.536255	0.540087	0.538081	0.53146	0.529253	0.525546	0.519202	0.520333	0.522317	0.513766	0.508988	0.505564	0.504123	0.499416	0.495638	0.486929	0.496154	0.495295	0.496638	0.495094
55	1	1.06452	1.10123	1.13482	1.16369	1.08284	0.916591	0.745784	0.621938	0.5283	0.484575	0.45878	0.442577	0.434029	0.425044	0.421074	0.416335	0.411461	0.409333	0.403972	0.400695	0.393115	0.394315	0.381686	0.384944	0.38004	0.38003	0.380255	0.377173	0.378393	0.378574	0.373198	0.372721	0.374232	0.364389	0.36479	0.360654	0.361483	0.366387	0.362998	0.364971
56	1	1.05673	1.08891	1.14918	1.17931	1.15576	1.0659	0.952268	0.842015	0.72949	0.648048	0.593366	0.560805	0.538129	0.519385	0.514452	0.503124	0.50336	0.493597	0.490078	0.48301	0.478676	0.472914	0.463152	0.451671	0.444304	0.446174	0.44213	0.438336	0.434552	0.427734	0.42553	0.421201	0.422006	0.411763	0.409657	0.402334	0.404995	0.400774	0.400788	0.393181
57	1	1.08188	1.11676	1.14406	1.1535	0.989034	0.747032	0.560719	0.473313	0.427852	0.41066	0.397237	0.392337	0.381871	0.3791	0.372522	0.369981	0.371834	0.365436	0.358846	0.358663	0.352525	0.349501	0.350354	0.343026	0.338008	0.341475	0.335241	0.332305	0.336785	0.325773	0.32747	0.321335	0.325322	0.317127	0.315258	0.313336	0.306586	0.30782	0.307258	0.308753
58	1	1.0543	1.09504	1.11096	1.13569	1.0529	0.94164	0.842289	0.757576	0.672931	0.604775	0.545459	0.504233	0.481539	0.460359	0.449282	0.440232	0.433347	0.423905	0.419476	0.410739	0.399368	0.396821	0.391965	0.385047	0.380632	0.375485	0.371392	0.367353	0.367682	0.363977	0.360163	0.359459	0.358063	0.351969	0.347842	0.341392	0.34099	0.341109	0.342939	0.338327
59	1	1.06028	1.09735	1.16554	1.10925	0.794165	0.464906	0.30297	0.261833	0.249326	0.250046	0.246635	0.250029	0.248628	0.251066	0.252532	0.253033	0.255506	0.255802	0.254102	0.254435	0.257548	0.26029	0.257832	0.259902	0.262337	0.258329	0.260003	0.258468	0.257668	0.259365	0.257171	0.256574	0.26183	0.257016	0.260841	0.258352	0.264529	0.261951	0.264994	0.262538
60	1	1.07671	1.14554	1.17579	1.23356	1.20574	1.10804	1.01381	0.933589	0.847084	0.775285	0.704086	0.652117	0.611519	0.57836	0.562326	0.549184	0.533241	0.520169	0.507158	0.498078	0.487328	0.48331	0.472294	0.465829	0.458793	0.45297	0.448072	0.44059	0.438557	0.430728	0.426066	0.421074	0.417423	0.414583	0.407772	0.402824	0.400993	0.400925	0.395907	0.393898
61	1	1.11095	1.17436	1.25126	1.28395	1.26958	1.18896	1.09237	1.01805	0.939545	0.87505	0.810088	0.760811	0.717189	0.689271	0.659496	0.645761	0.627631	0.615748	0.59528	0.585604	0.570759	0.564502	0.554047	0.544893	0.532152	0.526665	0.524305	0.520535	0.512011	0.504654	0.49599	0.494315	0.488535	0.487242	0.481569	0.478854	0.476213	0.476381	0.478378	0.468403
62	1	1.08114	1.1244	1.15599	1.1773	1.1305	1.01106	0.89008	0.799489	0.724221	0.678197	0.631165	0.607694	0.587088	0.573032	0.563746	0.555026	0.544943	0.538831	0.53286	0.525301	0.514822	0.510402	0.503697	0.4996	0.496086	0.491278	0.488918	0.480137	0.478703	0.477634	0.472159	0.469861	0.469944	0.46623	0.461716	0.458583	0.457957	0.456144	0.45921	0.457245
63	1	1.10722	1.1979	1.25519	1.3027	1.202	1.00838	0.83	0.720376	0.640543	0.596874	0.564912	0.540465	0.528551	0.514723	0.512795	0.50375	0.502763	0.49504	0.486456	0.480883	0.475888	0.471894	0.466428	0.462617	0.454883	0.455678	0.454949	0.445925	0.448233	0.445403	0.444826	0.448693	0.437664	0.435215	0.432193	0.426276	0.422622	0.427279	0.425532	0.424809
64	1	1.08733	1.16557	1.23425	1.26012	1.17043	0.980264	0.814318	0.699353	0.609021	0.559676	0.524039	0.503419	0.482984	0.474168	0.464578	0.461796	0.453585	0.43751	0.431918	0.427316	0.417332	0.416259	0.407701	0.406928	0.400195	0.393193	0.388365	0.383089	0.383446	0.380627	0.37674	0.372779	0.37665	0.373079	0.366846	0.363942	0.359792	0.36431	0.364978	0.363063
65	1	1.07609	1.14178	1.18982	1.21668	1.15023	1.00608	0.871624	0.775474	0.698516	0.642427	0.603362	0.578873	0.558022	0.545038	0.529156	0.524426	0.513398	0.504681	0.492805	0.482605	0.473532	0.470756	0.465881	0.455492	0.451595	0.445178	0.44019	0.433829	0.432061	0.425078	0.426539	0.423722	0.421522	0.415027	0.408558	0.401018	0.402876	0.398629	0.396302	0.392112
66	1	1.10573	1.19352	1.25925	1.30743	1.28694	1.20274	1.10793	1.03602	0.951102	0.882106	0.808182	0.766405	0.729201	0.701789	0.68365	0.676949	0.662855	0.649963	0.640532	0.631726	0.620501	0.616877	0.604705	0.596443	0.59559	0.585044	0.574935	0.573256	0.569522	0.563564	0.556455	0.55805	0.554988	0.548653	0.539411	0.53259	0.531551	0.533803	0.529076	0.525328
67	1	1.09206	1.16039	1.21045	1.20498	1.02549	0.768751	0.582708	0.502608	0.471669	0.460602	0.444082	0.449437	0.444901	0.431096	0.42351	0.427939	0.42907	0.419178	0.419156	0.41894	0.412044	0.411289	0.405901	0.405168	0.400653	0.396256	0.390987	0.387086	0.382915	0.382818	0.380059	0.381644	0.386137	0.382581	0.381924	0.375038	0.38062	0.381407	0.381428	0.3827
68	1	1.05807	1.08594	1.09752	1.1022	0.960298	0.7593	0.612573	0.533498	0.490599	0.463831	0.443493	0.434266	0.428748	0.424022	0.420244	0.41762	0.418547	0.411944	0.415393	0.413637	0.411933	0.410193	0.411289	0.407318	0.412023	0.410739	0.406481	0.405287	0.412915	0.41	0.402891	0.406834	0.408299	0.400872	0.399749	0.396591	0.398621	0.400157	0.398048	0.398916
69	1	1.05846	1.09993	1.14853	1.17023	1.09728	0.94089	0.782575	0.67194	0.590552	0.54157	0.509465	0.493412	0.479387	0.464523	0.458172	0.452448	0.446629	0.440008	0.429601	0.424936	0.415919	0.409976	0.403814	0.400344	0.395601	0.390681	0.384314	0.380713	0.377866	0.37363	0.367252	0.366188	0.364108	0.360961	0.359023	0.354166	0.355115	0.352464	0.350049	0.346114
70	1	1.06489	1.11124	1.13696	1.17131	1.08483	0.924537	0.759998	0.654822	0.574259	0.535382	0.513203	0.504897	0.487699	0.478579	0.476605	0.46648	0.465448	0.459453	0.453909	0.442948	0.440398	0.431819	0.430361	0.425041	0.421481	0.41631	0.419714	0.411788	0.410284	0.404043	0.403573	0.40279	0.396487	0.395156	0.390495	0.385657	0.380141	0.38056	0.37705	0.368934
71	1	1.09331	1.1626	1.20862	1.22451	1.15735	1.01913	0.867928	0.764928	0.674302	0.623199	0.586642	0.565775	0.548406	0.53659	0.524696	0.524254	0.517284	0.50991	0.502438	0.495513	0.483551	0.483654	0.475288	0.469815	0.463764	0.461972	0.45912	0.450858	0.452848	0.445445	0.437202	0.434043	0.434091	0.429546	0.423622	0.421589	0.42369	0.423125	0.418206	0.413977
72	1	1.06216	1.11322	1.15456	1.1536	1.08928	0.950414	0.826548	0.749285	0.683465	0.640648	0.613615	0.602398	0.590384	0.585017	0.576702	0.572392	0.569141	0.565001	0.557246	0.553113	0.547086	0.54593	0.542194	0.538953	0.536184	0.530273	0.525989	0.518873	0.525856	0.522987	0.512882	0.519726	0.5178	0.514698	0.51125	0.502167	0.509544	0.508545	0.505741	0.501178
73	1	1.0744	1.13991	1.1619	1.18672	1.1386	1.00767	0.860068	0.728576	0.640034	0.587845	0.549626	0.533268	0.521029	0.506505	0.502794	0.495448	0.491294	0.480321	0.472855	0.464966	0.462446	0.457089	0.454612	0.445361	0.437763	0.431344	0.431013	0.423563	0.424881	0.416572	0.414208	0.415578	0.411751	0.406027	0.402048	0.398509	0.400439	0.395953	0.396256	0.389797
74	1	0.970855	0.943083	0.989078	0.954268	0.922933	0.761353	0.628245	0.521712	0.457232	0.425284	0.396373	0.380194	0.355109	0.368513	0.347867	0.331192	0.326402	0.314546	0.302631	0.308413	0.303244	0.295389	0.291972	0.285022	0.288643	0.288088	0.278772	0.268756	0.279561	0.278655	0.279181	0.267412	0.259878	0.255059	0.252665	0.24808	0.251029	0.241188	0.235698	0.242707
75	1	1.0777	1.13822	1.18014	1.22272	1.16663	1.06434	0.95503	0.87182	0.782717	0.706129	0.642243	0.585055	0.554135	0.528094	0.505867	0.488147	0.481512	0.475948	0.474632	0.472763	0.461904	0.456786	0.4526	0.448301	0.446708	0.440754	0.439595	0.435856	0.439054	0.43257	0.425967	0.426855	0.427635	0.416764	0.416701	0.414756	0.411798	0.4104	0.413371	0.40758
76	1	1.08056	1.09711	1.19374	1.29646	1.07811	0.732483	0.44744	0.270748	0.201806	0.174752	0.167346	0.158373	0.158912	0.151459	0.151911	0.149242	0.152196	0.150311	0.157938	0.155601	0.152924	0.153091	0.158247	0.156322	0.156583	0.159775	0.163291	0.164955	0.168218	0.16505	0.16459	0.169936	0.176454	0.177104	0.171401	0.173326	0.169802	0.175266	0.179519	0.181792
77	1	1.0706	1.11869	1.15588	1.19357	1.15135	1.04571	0.927212	0.821776	0.722663	0.654609	0.603724	0.568819	0.548655	0.539104	0.528454	0.524391	0.51686	0.509293	0.503221	0.496981	0.489669	0.490342	0.483229	0.478412	0.470335	0.470917	0.467203	0.458433	0.45886	0.451176	0.442609	0.443235	0.441316	0.434347	0.436161	0.427201	0.428716	0.424445	0.421813	0.423171
78	1	1.08302	1.11844	1.1514	1.17158	1.13418	0.999886	0.847253	0.716985	0.613064	0.540374	0.493171	0.457455	0.438582	0.424573	0.418238	0.408742	0.400103	0.39418	0.391795	0.386075	0.373041	0.373112	0.362812	0.357513	0.351324	0.346636	0.339146	0.334586	0.335167	0.333213	0.328884	0.319337	0.319753	0.31568	0.308796	0.307069	0.3044	0.305498	0.303464	0.297597
79	1	1.06914	1.16331	1.22346	1.28803	1.26544	1.17838	1.06968	0.969045	0.858758	0.779858	0.706741	0.661702	0.631718	0.609975	0.593867	0.583923	0.579325	0.571057	0.57241	0.562208	0.559038	0.556207	0.548979	0.549066	0.541214	0.536194	0.527698	0.519715	0.526408	0.518505	0.513568	0.516407	0.512021	0.511087	0.508699	0.502693	0.502678	0.506567	0.501606	0.493775
80	1	1.09111	1.15614	1.19475	1.24676	1.15428	0.992648	0.830761	0.71967	0.646911	0.597308	0.57527	0.561453	0.550381	0.550231	0.53959	0.547655	0.533257	0.532138	0.527349	0.523767	0.522466	0.52286	0.519859	0.505342	0.511282	0.504911	0.499184	0.496715	0.491375	0.492188	0.489975	0.496765	0.491394	0.483617	0.481422	0.47794	0.482298	0.48086	0.479628	0.478315
81	1	1.06016	1.1206	1.17714	1.19777	1.13205	0.978347	0.815346	0.689818	0.587672	0.522417	0.472873	0.445671	0.422379	0.403247	0.395703	0.392021	0.384367	0.374972	0.370242	0.363791	0.355521	0.350922	0.344556	0.340234	0.332429	0.331222	0.325371	0.315401	0.318839	0.31764	0.312351	0.309725	0.312832	0.307409	0.298895	0.298711	0.297113	0.296024	0.298299	0.294001
82	1	0.988752	1.0201	0.997871	1.02278	0.916095	0.782333	0.681721	0.625272	0.59798	0.579182	0.566156	0.558761	0.552311	0.542998	0.542077	0.537366	0.527117	0.520354	0.514286	0.525721	0.508389	0.497594	0.498709	0.502274	0.512835	0.513358	0.520853	0.509395	0.50353	0.50413	0.500792	0.499419	0.49853	0.496392	0.506595	0.493592	0.490043	0.489092	0.482462	0.487805
83	1	1.01191	1.02939	1.10547	1.13023	1.03024	0.894497	0.738521	0.637044	0.574712	0.534408	0.518068	0.498585	0.496867	0.493003	0.483214	0.477669	0.460788	0.456325	0.432665	0.442568	0.430073	0.420417	0.409603	0.412745	0.415803	0.409194	0.409441	0.399349	0.395408	0.390262	0.380379	0.378546	0.37359	0.364998	0.365216	0.364979	0.349778	0.349607	0.343521	0.342704
84	1	1.06305	1.09126	1.10431	1.10864	0.97753	0.786915	0.619538	0.512976	0.462343	0.439384	0.426977	0.410307	0.406996	0.395305	0.386288	0.38364	0.371802	0.366506	0.346353	0.351147	0.332451	0.328068	0.313331	0.320229	0.321805	0.31782	0.315979	0.30814	0.293893	0.29057	0.286015	0.280586	0.271238	0.274522	0.274615	0.274985	0.263426	0.260103	0.250238	0.255601
85	1	1.04619	1.06846	1.08069	1.13079	1.01909	0.871623	0.68245	0.546332	0.480562	0.428505	0.401058	0.383033	0.368499	0.357742	0.349229	0.350969	0.340192	0.339005	0.329514	0.324234	0.314762	0.306911	0.30874	0.314821	0.315167	0.314861	0.312972	0.30525	0.304617	0.299051	0.302897	0.299535	0.303411	0.299407	0.30004	0.292337	0.28331	0.286504	0.287878	0.28776
86	1	1.03364	1.08559	1.13981	1.11083	0.947805	0.723238	0.548773	0.436456	0.371988	0.353276	0.343616	0.330759	0.316415	0.313736	0.303423	0.296397	0.285409	0.280905	0.275726	0.279464	0.260707	0.259716	0.261563	0.258433	0.253276	0.249403	0.257352	0.246048	0.243729	0.240689	0.243211	0.24463	0.230308	0.240284	0.238392	0.233776	0.22889	0.235105	0.228372	0.221121
87	1	1.03247	1.08381	1.11578	1.05558	0.882766	0.696909	0.542492	0.456114	0.41227	0.395239	0.393957	0.383951	0.370154	0.372606	0.356719	0.350001	0.349026	0.33587	0.342392	0.348886	0.337347	0.32709	0.325863	0.323411	0.323634	0.327508	0.332748	0.330351	0.323857	0.301614	0.300025	0.298464	0.314463	0.300638	0.291134	0.296931	0.28935	0.296206	0.30415	0.290604
88	1	1.05373	1.07379	1.12378	1.12261	1.00855	0.863694	0.736248	0.662151	0.618721	0.601546	0.591536	0.577242	0.550477	0.542473	0.530476	0.511714	0.508743	0.503072	0.483053	0.486626	0.471439	0.466078	0.43924	0.451529	0.442431	0.443707	0.442868	0.42779	0.426514	0.412949	0.41727	0.418473	0.413477	0.413787	0.40241	0.402757	0.387368	0.387368	0.377888	0.375572
89	1	1.01218	1.06016	1.09227	1.07111	0.916957	0.714355	0.550839	0.445986	0.405352	0.37816	0.374447	0.364638	0.364208	0.355718	0.350268	0.340097	0.32979	0.32792	0.313739	0.322256	0.309837	0.307334	0.301239	0.298414	0.302504	0.304065	0.292709	0.295063	0.296934	0.285457	0.281797	0.282106	0.286977	0.281743	0.284179	0.280909	0.272419	0.268531	0.26841	0.275635
90	1	1.03193	1.08288	1.11248	1.08111	0.895071	0.695323	0.591443	0.522986	0.481758	0.465143	0.461682	0.444574	0.439947	0.418497	0.410267	0.399147	0.39487	0.388701	0.383089	0.38677	0.373343	0.356636	0.355405	0.359604	0.353098	0.354031	0.350558	0.343676	0.34111	0.343572	0.330041	0.327255	0.324728	0.326672	0.325168	0.323742	0.312661	0.312402	0.302928	0.304911
91	1	1.06174	1.07131	1.13727	1.11756	0.948733	0.747906	0.585309	0.481073	0.437584	0.413542	0.391112	0.390737	0.370605	0.362849	0.360683	0.34833	0.33516	0.335094	0.321371	0.325371	0.325945	0.303008	0.304886	0.291296	0.301549	0.301549	0.304311	0.293218	0.298124	0.277683	0.285661	0.297483	0.286368	0.2846	0.288224	0.278965	0.277727	0.27333	0.274811	0.277484
92	1	0.962666	0.962889	0.935352	0.859051	0.584873	0.4057	0.298375	0.267721	0.241297	0.227418	0.233207	0.222148	0.211312	0.209827	0.207378	0.224746	0.211683	0.205522	0.204186	0.224597	0.205745	0.187486	0.201291	0.200623	0.191939	0.201959	0.211534	0.189564	0.209976	0.208268	0.214132	0.210866	0.189713	0.194686	0.206116	0.196912	0.180138	0.186521	0.183849	0.201069
93	1	0.994518	0.996368	1.0044	0.971603	0.762313	0.50538	0.331249	0.255971	0.22828	0.223763	0.220094	0.219026	0.215068	0.214511	0.215086	0.213976	0.212853	0.213194	0.209376	0.20881	0.203291	0.20268	0.202597	0.20177	0.205427	0.205241	0.204304	0.202512	0.202442	0.200669	0.202451	0.20167	0.199205	0.199939	0.202162	0.20424	0.198582	0.200118	0.197979	0.198077
94	1	1.02751	1.03837	1.0551	1.07795	1.00339	0.900465	0.754683	0.617224	0.51612	0.455319	0.413341	0.38559	0.370267	0.35173	0.343709	0.334567	0.329083	0.320817	0.319812	0.321017	0.311372	0.30414	0.298754	0.30206	0.30086	0.296868	0.2957	0.293209	0.288294	0.281832	0.283333	0.281832	0.280868	0.277194	0.277896	0.27787	0.274119	0.269947	0.267308	0.262783
95	1	1.02183	1.0105	1.02319	1.03228	0.95124	0.815798	0.676754	0.551283	0.467682	0.414235	0.385305	0.372664	0.355404	0.345324	0.342594	0.326344	0.320524	0.31212	0.310758	0.311317	0.302675	0.298905	0.291739	0.28761	0.29021	0.289606	0.287923	0.277469	0.276636	0.271313	0.26895	0.260966	0.263796	0.257915	0.257969	0.256531	0.249518	0.244899	0.24626	0.243209
96	1	1.04125	1.06454	1.1076	1.09483	0.996087	0.83182	0.653586	0.513783	0.435615	0.396112	0.377618	0.366846	0.358174	0.353347	0.348259	0.343864	0.336684	0.329699	0.324687	0.329364	0.320878	0.3138	0.312497	0.311727	0.313866	0.313561	0.315773	0.306408	0.302868	0.298588	0.297959	0.294514	0.290713	0.289706	0.290229	0.288221	0.281628	0.287652	0.282479	0.282221
97	1	1.02059	1.03727	1.06606	1.06457	0.920719	0.747932	0.580602	0.473179	0.415002	0.387039	0.369698	0.3611	0.351436	0.341154	0.335869	0.329052	0.324377	0.318804	0.313855	0.314865	0.30794	0.298171	0.294173	0.293256	0.294461	0.293948	0.29604	0.289629	0.284413	0.28323	0.281143	0.277658	0.278284	0.276411	0.273473	0.269945	0.263652	0.260486	0.257906	0.257375
98	1	1.00401	1.00482	1.02398	0.950161	0.665804	0.422724	0.295741	0.242145	0.22429	0.215683	0.209916	0.21394	0.212257	0.204987	0.204	0.199432	0.198438	0.197448	0.195612	0.19782	0.193241	0.190944	0.192678	0.194819	0.191978	0.195381	0.199015	0.191811	0.1933	0.191427	0.193226	0.191517	0.194365	0.191952	0.19467	0.193304	0.191253	0.194149	0.190407	0.190013
99	1	1.02143	1.02164	1.05008	1.00957	0.756624	0.480752	0.305679	0.244176	0.227405	0.220778	0.218887	0.22126	0.21856	0.212979	0.212679	0.213597	0.203998	0.198253	0.200762	0.203725	0.195826	0.19608	0.194108	0.19668	0.19519	0.193944	0.198289	0.19608	0.194435	0.191999	0.195135	0.195026	0.191999	0.191763	0.186036	0.192244	0.186718	0.187681	0.182055	0.181282
100	1	1.02278	1.02565	1.05254	0.965863	0.67905	0.447801	0.311725	0.258759	0.244687	0.236425	0.229579	0.230732	0.231813	0.222752	0.220319	0.216424	0.209596	0.205665	0.204022	0.206873	0.197558	0.193763	0.187053	0.186799	0.190385	0.191357	0.189614	0.186037	0.181597	0.185129	0.177566	0.172881	0.173716	0.171429	0.165954	0.175786	0.165718	0.165155	0.165809	0.161251
101	1	1.02147	1.03775	1.06577	1.04349	0.854401	0.628067	0.447951	0.341949	0.30481	0.287168	0.278071	0.270218	0.275097	0.267999	0.264019	0.260071	0.261768	0.253136	0.253249	0.256323	0.255714	0.242806	0.245434	0.25113	0.258845	0.24781	0.24715	0.242705	0.245968	0.247087	0.245975	0.237631	0.241869	0.238266	0.238625	0.240983	0.231451	0.23738	0.228402	0.231369
102	1	1.0252	1.07913	1.11769	1.14297	1.05176	0.908893	0.737273	0.578699	0.477839	0.41223	0.379331	0.362043	0.348761	0.340105	0.332656	0.326698	0.321468	0.317477	0.309848	0.312083	0.307151	0.297868	0.292152	0.289981	0.294881	0.29343	0.289879	0.282971	0.281231	0.2792	0.271007	0.272716	0.271218	0.265785	0.266224	0.263707	0.260242	0.254377	0.253883	0.2572
103	1	1.01087	1.03204	1.0675	1.10358	1.01828	0.862817	0.684675	0.561011	0.476497	0.436023	0.414714	0.397763	0.390121	0.383059	0.37825	0.371031	0.360184	0.358208	0.350318	0.357456	0.349599	0.342414	0.337328	0.339023	0.347833	0.345552	0.347523	0.345714	0.343318	0.338852	0.3368	0.336614	0.336105	0.333633	0.331986	0.337728	0.326734	0.330919	0.334252	0.334281
104	1	1.02754	1.05707	1.09134	1.08247	0.908569	0.697135	0.514927	0.41389	0.368767	0.346258	0.335265	0.334579	0.323358	0.324059	0.317514	0.312013	0.303142	0.30133	0.300751	0.299217	0.291871	0.28544	0.281792	0.285081	0.290851	0.28229	0.280568	0.280984	0.278209	0.274308	0.268881	0.273035	0.270293	0.268644	0.260801	0.260499	0.254583	0.25526	0.249735	0.248682
WT BKA ATR+A23187
1	1	1.03179	1.04506	1.06904	1.07599	1.06785	1.04196	1.0284	1.01521	0.990007	0.998428	0.988428	0.995064	0.995029	0.987839	0.997533	1.0043	1.012	1.02746	1.0375	1.04979	1.05847	1.07918	1.08538	1.0901	1.10317	1.12377	1.1377	1.14299	1.16342	1.1778	1.1995	1.2148	1.22506	1.23332	1.25521	1.26363	1.29366	1.31071	1.31092	1.32886
2	1	1.03105	1.03576	1.05407	1.05578	1.05434	1.03777	1.02871	1.0137	1.00593	1.00832	1.01019	1.01765	1.02413	1.03082	1.04749	1.05876	1.07908	1.10324	1.11451	1.13282	1.14721	1.16914	1.19245	1.21656	1.23647	1.24943	1.28463	1.29942	1.32411	1.34213	1.3672	1.40031	1.42386	1.44954	1.48326	1.49589	1.53048	1.56345	1.58648	1.6108
3	1	1.03616	1.06335	1.10521	1.07959	1.03918	0.994607	0.959313	0.938816	0.91759	0.904941	0.900952	0.896725	0.892422	0.883577	0.888164	0.884314	0.887275	0.89391	0.896058	0.899748	0.896334	0.904864	0.905278	0.895889	0.890389	0.89358	0.897838	0.899709	0.893143	0.888701	0.894263	0.899188	0.902011	0.890796	0.90511	0.907971	0.919224	0.931298	0.932204	0.924295
4	1	1.05225	1.09113	1.11566	1.13567	1.11706	1.10656	1.08899	1.07366	1.05379	1.05596	1.05757	1.06129	1.07637	1.08955	1.11515	1.12381	1.14629	1.16964	1.19756	1.22735	1.24661	1.27567	1.3092	1.33134	1.35144	1.37537	1.41047	1.43061	1.45614	1.49033	1.52024	1.54883	1.55584	1.59281	1.62583	1.63257	1.66477	1.69163	1.71503	1.74381
5	1	1.03178	1.04399	1.05181	1.01274	0.973689	0.93353	0.898913	0.881677	0.853012	0.842107	0.827588	0.818286	0.815279	0.804402	0.803333	0.784422	0.775029	0.762259	0.765492	0.768862	0.763581	0.766751	0.756652	0.754316	0.738312	0.737687	0.732986	0.736817	0.731175	0.725306	0.727778	0.721873	0.71547	0.711584	0.70903	0.695163	0.687257	0.707798	0.696585	0.691196
6	1	1.00852	1.00492	1.01062	0.979215	0.940684	0.903357	0.884589	0.862751	0.848412	0.839529	0.82528	0.817859	0.808269	0.798866	0.789625	0.781953	0.776883	0.77902	0.770853	0.760372	0.759188	0.748727	0.742281	0.743929	0.738352	0.727617	0.720032	0.720989	0.711264	0.710976	0.696517	0.68545	0.677754	0.673396	0.667799	0.661157	0.668284	0.668896	0.664361	0.656288
7	1	0.998569	0.991585	1.00293	0.979246	0.942572	0.897452	0.872045	0.856768	0.829251	0.822375	0.812411	0.797981	0.799321	0.782102	0.778595	0.772082	0.767958	0.75978	0.762704	0.758911	0.759961	0.762398	0.751939	0.737848	0.724487	0.72296	0.710755	0.70872	0.698575	0.695303	0.693791	0.688396	0.671139	0.684176	0.674078	0.664809	0.664357	0.661487	0.65205	0.641715
8	1	1.02041	1.02235	1.03372	1.01712	0.993833	0.964387	0.949191	0.929632	0.912758	0.906328	0.894742	0.892996	0.885565	0.877109	0.878931	0.8719	0.870166	0.862598	0.86717	0.863591	0.861945	0.870975	0.860857	0.86684	0.860796	0.857345	0.861319	0.855094	0.850896	0.846334	0.841075	0.838705	0.832269	0.827811	0.831827	0.829013	0.836393	0.834706	0.823257	0.820409
9	1	1.02504	1.04775	1.06918	1.04677	1.00633	0.954324	0.923386	0.898138	0.8604	0.851427	0.835481	0.832357	0.82748	0.81665	0.809448	0.801218	0.797953	0.791885	0.793972	0.785781	0.779781	0.776835	0.767447	0.761316	0.753054	0.740602	0.739532	0.729617	0.7297	0.715902	0.713514	0.709936	0.7004	0.695028	0.692001	0.684634	0.681089	0.6831	0.675186	0.676089
10	1	1.03193	1.03623	1.04773	1.02748	0.986958	0.944524	0.924422	0.909079	0.891349	0.890263	0.880089	0.877006	0.870389	0.862419	0.862653	0.849202	0.84719	0.845939	0.8487	0.848678	0.847977	0.852676	0.846815	0.841063	0.83679	0.832741	0.836511	0.8279	0.829245	0.824123	0.823239	0.820458	0.816987	0.813975	0.812834	0.802552	0.806124	0.809274	0.805289	0.80044
11	1	1.04107	1.05499	1.077	1.07656	1.07755	1.05678	1.04174	1.00751	0.999315	0.988519	0.985755	0.995598	1.01428	1.00872	1.0133	1.03219	1.05284	1.07012	1.09668	1.10196	1.12355	1.13906	1.16252	1.17456	1.19763	1.21863	1.24982	1.26236	1.27772	1.29916	1.30824	1.33549	1.33736	1.34408	1.3769	1.38935	1.41864	1.44702	1.46083	1.46984
12	1	1.04537	1.07605	1.12357	1.13952	1.15079	1.16478	1.17776	1.17743	1.16995	1.18316	1.19455	1.21883	1.23307	1.24522	1.26743	1.29625	1.31251	1.33187	1.37561	1.40897	1.4206	1.46472	1.48255	1.50742	1.52854	1.53317	1.56942	1.59529	1.62249	1.64069	1.66471	1.69114	1.70003	1.71409	1.72719	1.75425	1.7773	1.79648	1.81176	1.81215
13	1	1.04383	1.06003	1.08676	1.08307	1.0732	1.04241	1.02534	1.00285	0.979823	0.978512	0.970895	0.968518	0.972912	0.970201	0.987034	0.995727	1.01054	1.02194	1.04669	1.05902	1.07419	1.09322	1.11578	1.13247	1.14484	1.16359	1.18871	1.20777	1.23404	1.26374	1.28138	1.30553	1.32501	1.33624	1.36941	1.37476	1.40457	1.43909	1.4444	1.46846
14	1	1.03843	1.04818	1.06849	1.05516	1.04989	1.02797	1.01912	1.00562	0.987116	0.985583	0.976845	0.975935	0.974264	0.969221	0.971237	0.969957	0.97932	0.98297	0.99434	1.00541	1.01002	1.01767	1.02459	1.03177	1.03255	1.03732	1.04832	1.0465	1.06028	1.06936	1.07538	1.08104	1.08802	1.08822	1.10238	1.10984	1.12338	1.13338	1.14402	1.15213
15	1	1.04757	1.06004	1.10675	1.08974	1.08174	1.06732	1.05797	1.0494	1.03617	1.0293	1.03116	1.02289	1.02011	1.01573	1.01941	1.01965	1.03498	1.04167	1.0511	1.05267	1.06431	1.07629	1.07279	1.10084	1.10269	1.10627	1.11639	1.13422	1.14689	1.15713	1.16852	1.18189	1.18476	1.19081	1.19951	1.19705	1.21978	1.23271	1.23128	1.2397
16	1	1.02173	1.04629	1.06655	1.07667	1.07998	1.06423	1.06477	1.05918	1.05761	1.06903	1.08253	1.1051	1.11555	1.12453	1.13676	1.14923	1.17547	1.18707	1.22012	1.23365	1.25278	1.2842	1.3058	1.32156	1.34321	1.36562	1.40144	1.40886	1.43988	1.46328	1.48593	1.49338	1.50843	1.5157	1.53797	1.54845	1.5768	1.60793	1.63253	1.65105
17	1	1.04749	1.03932	1.0594	1.05505	1.01465	0.947015	0.888693	0.832081	0.799305	0.778035	0.754178	0.744891	0.773965	0.746082	0.745486	0.736859	0.731415	0.738775	0.744707	0.765208	0.779442	0.784725	0.806568	0.798363	0.814903	0.808506	0.827719	0.823368	0.854564	0.855776	0.869534	0.873983	0.877522	0.890208	0.906337	0.903327	0.942847	0.954992	0.959538	0.969335
18	1	1.0694	1.07056	1.10671	1.11908	1.13056	1.1139	1.11823	1.11842	1.116	1.13651	1.15335	1.15826	1.16712	1.19194	1.22317	1.23533	1.28133	1.29642	1.31797	1.34586	1.36761	1.40799	1.44104	1.47225	1.53211	1.56369	1.59755	1.63803	1.67561	1.69408	1.72296	1.76553	1.78405	1.81403	1.85656	1.86938	1.92089	1.95985	1.9836	2.02791
19	1	1.0634	1.11426	1.1372	1.16973	1.15272	1.08072	0.985604	0.885588	0.790739	0.708836	0.642662	0.590016	0.555868	0.528181	0.505568	0.486905	0.472916	0.465708	0.453728	0.448217	0.441333	0.43742	0.431586	0.425515	0.419199	0.416229	0.41142	0.412896	0.408729	0.400382	0.402413	0.397499	0.394803	0.392908	0.389842	0.386136	0.3836	0.380465	0.377466	0.374314
20	1	1.07642	1.1392	1.1773	1.21422	1.23365	1.19958	1.17067	1.13603	1.08649	1.03506	0.984106	0.917239	0.869213	0.821183	0.770581	0.73318	0.688651	0.665422	0.642545	0.618553	0.607137	0.589676	0.578525	0.563568	0.553153	0.538547	0.536418	0.525445	0.523078	0.517416	0.513203	0.505498	0.500818	0.495736	0.485774	0.484979	0.476835	0.465735	0.464199	0.45973
21	1	1.06901	1.1332	1.16651	1.19944	1.19649	1.15854	1.10785	1.0651	0.997999	0.935804	0.882639	0.825314	0.780406	0.73802	0.70712	0.679207	0.648745	0.629578	0.612146	0.59647	0.584405	0.574872	0.561383	0.548353	0.538598	0.529931	0.518113	0.51753	0.505095	0.496388	0.491767	0.480344	0.479337	0.477128	0.471975	0.469179	0.46214	0.453728	0.454139	0.44635
22	1	1.08662	1.14732	1.19104	1.24104	1.26655	1.25826	1.2356	1.22987	1.2027	1.16878	1.12476	1.07649	1.03463	0.997083	0.951146	0.904997	0.865284	0.838983	0.809394	0.77792	0.7587	0.73773	0.719933	0.70604	0.68541	0.675451	0.663982	0.655494	0.650781	0.634559	0.62282	0.610159	0.6057	0.59784	0.592868	0.58856	0.579521	0.573174	0.566577	0.557054
23	1	1.08115	1.13244	1.14068	1.04871	0.831192	0.600134	0.451422	0.388757	0.355102	0.345789	0.341159	0.333762	0.328575	0.328864	0.323263	0.321914	0.310784	0.309446	0.307351	0.297529	0.29849	0.294579	0.292846	0.2904	0.291618	0.288164	0.284783	0.285875	0.288841	0.284394	0.283738	0.281959	0.277181	0.276294	0.275134	0.270383	0.269869	0.266714	0.266493	0.262908
24	1	1.06068	1.09995	1.15225	1.16611	1.16315	1.13298	1.07883	1.05233	0.972016	0.904115	0.836657	0.763703	0.704352	0.661735	0.617975	0.586554	0.552295	0.546559	0.533148	0.510109	0.503829	0.489663	0.478515	0.472354	0.463511	0.454147	0.444514	0.444855	0.439035	0.429103	0.42584	0.419757	0.422618	0.419834	0.414979	0.41456	0.412656	0.403334	0.39749	0.394353
25	1	1.09931	1.17836	1.23262	1.27782	1.30413	1.3023	1.266	1.23128	1.177	1.11846	1.06017	0.990222	0.942671	0.897392	0.850807	0.816858	0.792479	0.774682	0.754675	0.74149	0.729876	0.72519	0.712453	0.707489	0.702074	0.69106	0.686526	0.685762	0.682726	0.674619	0.671676	0.663593	0.663277	0.659279	0.661778	0.655802	0.650678	0.644092	0.647845	0.644261
26	1	1.11715	1.16997	1.27594	1.26707	1.25349	1.20101	1.14049	1.103	1.04136	0.98092	0.923301	0.880349	0.861035	0.829376	0.808715	0.783097	0.761733	0.750256	0.754306	0.731723	0.727107	0.715376	0.700122	0.70264	0.698395	0.693281	0.696628	0.685005	0.67912	0.66533	0.657844	0.651666	0.643605	0.636003	0.637818	0.637886	0.628946	0.626575	0.622222	0.61501
27	1	1.10968	1.19415	1.24056	1.25562	1.2422	1.19935	1.15296	1.10017	1.04917	1.00925	0.960257	0.918141	0.886975	0.854734	0.81347	0.795748	0.771071	0.766468	0.750692	0.728103	0.728225	0.7242	0.714487	0.715734	0.696785	0.687255	0.681314	0.680827	0.676477	0.666896	0.664048	0.654132	0.647481	0.638387	0.62545	0.626474	0.619793	0.612625	0.61377	0.606329
28	1	1.01234	1.09795	1.10951	1.15101	1.13739	1.10147	1.05891	1.01663	0.96577	0.914289	0.850546	0.800586	0.759703	0.716626	0.691056	0.660888	0.636541	0.619664	0.597332	0.580055	0.577718	0.570215	0.562719	0.555037	0.555777	0.543845	0.539928	0.541993	0.53573	0.536061	0.53007	0.522286	0.519711	0.515471	0.512964	0.504857	0.502214	0.500914	0.498832	0.49426
29	1	1.06719	1.11071	1.14817	1.17719	1.17268	1.10539	1.00692	0.927838	0.843321	0.763311	0.706807	0.656229	0.624053	0.599377	0.576736	0.564828	0.545924	0.540096	0.531534	0.519821	0.5162	0.513361	0.507996	0.507291	0.495324	0.492772	0.487258	0.489009	0.486202	0.484812	0.481178	0.477233	0.476336	0.47722	0.474053	0.470045	0.463786	0.460391	0.458845	0.458011
30	1	1.01474	1.09694	1.14005	1.15193	1.08529	0.975643	0.878762	0.79856	0.725831	0.658865	0.60819	0.562355	0.531545	0.503101	0.487745	0.468922	0.456775	0.452352	0.439321	0.43589	0.433285	0.426456	0.426781	0.424808	0.424256	0.423931	0.419308	0.421155	0.418059	0.413704	0.416498	0.418994	0.41098	0.419068	0.41452	0.411949	0.408893	0.402133	0.404841	0.400047
31	1	1.09343	1.15321	1.15025	1.1693	1.16547	1.11421	1.06065	1.01645	0.955648	0.875156	0.820237	0.763053	0.72078	0.676965	0.647856	0.623235	0.606784	0.595075	0.586124	0.574651	0.568149	0.564382	0.554532	0.55369	0.550848	0.542674	0.540069	0.543783	0.542072	0.533422	0.534752	0.530333	0.529979	0.539303	0.532599	0.532245	0.523827	0.52289	0.523256	0.518929
32	1	1.11005	1.1756	1.20896	1.23979	1.23571	1.19612	1.13228	1.09215	1.02509	0.982741	0.935567	0.884639	0.846185	0.825898	0.787142	0.773314	0.746831	0.749758	0.751817	0.72065	0.72715	0.723314	0.723516	0.719338	0.721579	0.709366	0.706601	0.700888	0.713222	0.706601	0.702765	0.701857	0.704703	0.703775	0.691946	0.694893	0.706681	0.702362	0.692774	0.693258
33	1	1.06902	1.13138	1.16322	1.18944	1.22002	1.19388	1.16043	1.12854	1.08511	1.04555	0.992709	0.9421	0.899555	0.85961	0.822748	0.792607	0.758951	0.743235	0.724866	0.70036	0.687267	0.674176	0.665686	0.652766	0.6489	0.639429	0.632835	0.633057	0.625223	0.618343	0.613473	0.602311	0.601314	0.595044	0.592389	0.588129	0.583504	0.575073	0.568028	0.564284
34	1	1.08874	1.16128	1.18003	1.22379	1.24947	1.24678	1.22872	1.2035	1.16593	1.11628	1.06834	1.01589	0.967614	0.928852	0.888014	0.853676	0.819344	0.805206	0.78022	0.765761	0.754039	0.745463	0.731388	0.723268	0.714563	0.702667	0.694298	0.689048	0.680817	0.672323	0.666844	0.656336	0.649498	0.648354	0.644769	0.638829	0.628213	0.622776	0.619484	0.615645
35	1	1.0751	1.17099	1.14405	1.15967	1.10338	1.03269	0.993204	0.94296	0.893223	0.831634	0.785082	0.720149	0.675843	0.620408	0.564625	0.527249	0.486422	0.474971	0.448458	0.421329	0.406212	0.391845	0.383872	0.383899	0.364556	0.355031	0.351446	0.351553	0.335019	0.342296	0.336517	0.328919	0.324076	0.320839	0.320036	0.31292	0.303556	0.29264	0.301389	0.296038
36	1	1.06107	1.08302	1.09728	1.05719	0.956039	0.813968	0.660421	0.556241	0.47812	0.423553	0.392983	0.368527	0.358525	0.351773	0.341352	0.335047	0.328087	0.330492	0.323988	0.317544	0.313501	0.311339	0.311141	0.307287	0.304788	0.300884	0.29742	0.293594	0.295156	0.287813	0.286782	0.283997	0.282428	0.282909	0.278851	0.272854	0.27137	0.267547	0.262798	0.264709
37	1	1.06539	1.11742	1.15462	1.18044	1.15933	1.10842	1.03397	0.972217	0.897802	0.837444	0.784002	0.733177	0.692648	0.665523	0.637826	0.614341	0.590403	0.581746	0.568169	0.559281	0.547858	0.539866	0.528285	0.521948	0.516031	0.507685	0.501133	0.503774	0.495862	0.485518	0.482523	0.481497	0.477083	0.468956	0.471752	0.466646	0.461249	0.452801	0.452069	0.449905
38	1	1.04936	1.10278	1.14034	1.17442	1.15604	1.10697	1.05088	1.01156	0.951975	0.896128	0.834449	0.769014	0.716744	0.677649	0.63676	0.604778	0.574068	0.560726	0.544572	0.535861	0.518665	0.505626	0.498691	0.485338	0.494611	0.482898	0.478007	0.478025	0.475034	0.466466	0.463061	0.462155	0.461326	0.463481	0.455925	0.451324	0.454498	0.444976	0.441476	0.440108
39	1	1.08166	1.12372	1.16572	1.20245	1.23868	1.24365	1.22407	1.21192	1.17859	1.12488	1.08036	1.02605	0.98284	0.938506	0.892888	0.851697	0.818852	0.795834	0.771202	0.741546	0.733082	0.716473	0.69606	0.682098	0.667288	0.653767	0.642875	0.640023	0.633012	0.616645	0.61223	0.599685	0.59389	0.588059	0.58498	0.578292	0.570958	0.562735	0.55859	0.553
40	1	1.05564	1.1274	1.17814	1.19386	1.19715	1.1009	1.00576	0.925315	0.853981	0.795226	0.748053	0.705728	0.685709	0.671169	0.655666	0.639159	0.629129	0.622236	0.614214	0.603311	0.602859	0.598825	0.589288	0.593679	0.577077	0.573934	0.568384	0.567748	0.557902	0.555109	0.55811	0.545519	0.539725	0.536475	0.535661	0.528881	0.522464	0.522482	0.518804	0.514175
41	1	1.01076	1.06498	1.10334	1.11042	1.11552	1.06999	0.993874	0.969677	0.916066	0.860126	0.815122	0.776192	0.740447	0.719959	0.697552	0.692884	0.683702	0.67998	0.684814	0.671092	0.670657	0.658801	0.66141	0.646882	0.65109	0.638633	0.636919	0.643698	0.637022	0.63188	0.636254	0.638518	0.640935	0.635883	0.625716	0.61748	0.616917	0.61624	0.611635	0.616393
42	1	1.06758	1.1115	1.14178	1.1222	1.02441	0.885346	0.759981	0.665053	0.583082	0.527194	0.488953	0.458241	0.441039	0.422004	0.410669	0.404755	0.39179	0.387902	0.381204	0.372208	0.366803	0.366327	0.357517	0.352509	0.350934	0.345892	0.339131	0.341749	0.336154	0.331398	0.334728	0.326527	0.328684	0.326501	0.327161	0.317824	0.314586	0.312459	0.316305	0.308486
43	1	1.05874	1.08995	1.12484	1.11198	1.05224	0.903731	0.769017	0.663442	0.575576	0.507051	0.463412	0.424613	0.396741	0.374434	0.361935	0.348817	0.330877	0.327986	0.318689	0.308483	0.301919	0.299264	0.295984	0.287658	0.284164	0.278371	0.275368	0.272934	0.270492	0.264368	0.259772	0.257695	0.253123	0.250377	0.251967	0.24641	0.241994	0.23642	0.234949	0.233414
44	1	1.039	1.10234	1.11676	1.111	1.04744	0.934946	0.835377	0.75322	0.658894	0.57233	0.505837	0.459973	0.431149	0.410398	0.400053	0.374631	0.367116	0.358827	0.350493	0.34958	0.336931	0.331689	0.341307	0.323184	0.321793	0.315855	0.3097	0.314865	0.297623	0.301304	0.297283	0.290015	0.289273	0.285067	0.285082	0.285902	0.28315	0.280567	0.284742	0.278124
45	1	1.05151	1.10684	1.1055	1.02309	0.777619	0.555802	0.418267	0.347522	0.299147	0.269555	0.255135	0.248283	0.246026	0.239124	0.234045	0.230036	0.228141	0.217324	0.214531	0.213526	0.207477	0.2059	0.201877	0.19632	0.200994	0.1942	0.194359	0.196733	0.195597	0.188036	0.189931	0.185294	0.183926	0.189316	0.183514	0.184809	0.178616	0.174716	0.174166	0.174036
46	1	1.04259	1.07677	1.05622	1.04054	0.921866	0.74263	0.591065	0.485364	0.406833	0.361813	0.329991	0.313158	0.3078	0.295481	0.303113	0.293517	0.284385	0.286022	0.291656	0.282835	0.277614	0.266829	0.26993	0.26452	0.267862	0.260023	0.250237	0.260816	0.249703	0.254337	0.257353	0.246188	0.243035	0.245499	0.242346	0.240761	0.229476	0.238073	0.246808	0.236574
47	1	1.05081	1.09844	1.10584	1.0463	0.883076	0.682912	0.525496	0.423376	0.364319	0.332968	0.318842	0.305225	0.298404	0.300509	0.290472	0.287249	0.285221	0.287289	0.287195	0.282774	0.282186	0.278281	0.275105	0.272387	0.275534	0.271662	0.27024	0.269724	0.26561	0.266447	0.261716	0.253541	0.256335	0.260182	0.256829	0.255414	0.251798	0.248691	0.24986	0.247586
48	1	1.06996	1.08695	1.14426	1.18024	1.20051	1.19925	1.17314	1.15492	1.11833	1.06208	1.01256	0.954263	0.901219	0.859565	0.816937	0.783777	0.745058	0.7232	0.702824	0.676653	0.658055	0.643539	0.634425	0.614854	0.609956	0.599226	0.587194	0.589615	0.580918	0.576124	0.572429	0.564022	0.560062	0.559239	0.560421	0.553414	0.537735	0.534261	0.53818	0.533097
49	1	1.07779	1.12099	1.1566	1.19954	1.19943	1.13814	1.06432	1.00163	0.937467	0.874121	0.821069	0.761264	0.718706	0.679912	0.650802	0.620975	0.602426	0.590007	0.580061	0.564172	0.55174	0.546085	0.535836	0.532281	0.526071	0.517195	0.511496	0.503753	0.504278	0.495871	0.490678	0.485987	0.484771	0.489189	0.485118	0.483579	0.470572	0.469671	0.469608	0.465288
50	1	1.06987	1.15355	1.20384	1.2388	1.27223	1.26013	1.24142	1.22756	1.18921	1.15104	1.10494	1.05086	1.01827	0.977224	0.948897	0.916427	0.891472	0.872314	0.856268	0.835407	0.82878	0.812207	0.801473	0.794147	0.783251	0.775497	0.766027	0.759727	0.75402	0.742357	0.737269	0.72751	0.722671	0.729042	0.719393	0.716232	0.703769	0.696938	0.691481	0.686746
51	1	1.07396	1.13674	1.18336	1.23104	1.26794	1.27938	1.2688	1.27415	1.25267	1.21561	1.18033	1.11999	1.07818	1.03163	0.993386	0.941985	0.910995	0.88004	0.860768	0.839412	0.827645	0.812989	0.800343	0.792489	0.781031	0.765556	0.7578	0.75052	0.743055	0.737683	0.725377	0.718247	0.711304	0.715793	0.708934	0.703066	0.696674	0.68737	0.693358	0.682641
52	1	1.03687	1.08665	1.10047	1.03941	0.862192	0.645545	0.472299	0.379102	0.331688	0.313072	0.300953	0.297243	0.293341	0.293543	0.292646	0.278637	0.279854	0.271836	0.270873	0.261299	0.261461	0.259748	0.256413	0.252084	0.247411	0.246073	0.241086	0.238298	0.237173	0.233595	0.232941	0.231482	0.225891	0.224295	0.223884	0.219464	0.219404	0.216023	0.215085	0.215344
53	1	1.03748	1.09456	1.10135	1.06693	0.94476	0.780378	0.636483	0.52818	0.448352	0.399185	0.369524	0.347592	0.338208	0.330818	0.325237	0.31633	0.312433	0.310931	0.30995	0.300551	0.297675	0.293013	0.290965	0.291181	0.286632	0.281259	0.275723	0.275402	0.274176	0.267519	0.267824	0.264308	0.2609	0.260871	0.257313	0.255563	0.25153	0.24503	0.246025	0.245638
54	1	1.05424	1.11329	1.14313	1.15126	1.12507	1.04059	0.945731	0.863272	0.780187	0.70534	0.641658	0.588114	0.554858	0.534104	0.512355	0.496325	0.488544	0.484194	0.479441	0.470735	0.470382	0.463721	0.460391	0.458383	0.459021	0.452245	0.447266	0.452607	0.449337	0.443654	0.436655	0.432609	0.43554	0.433959	0.427876	0.432511	0.42669	0.42269	0.419248	0.4198
55	1	1.07105	1.12707	1.14169	0.988963	0.622888	0.333826	0.209254	0.165646	0.15765	0.153046	0.150682	0.150808	0.151813	0.150026	0.154378	0.150089	0.14906	0.152807	0.162697	0.163015	0.164224	0.164998	0.162598	0.162559	0.1688	0.171388	0.170446	0.17076	0.168847	0.169044	0.171506	0.172653	0.171781	0.175866	0.172162	0.169888	0.16902	0.166919	0.170367	0.169405
56	1	1.08119	1.13678	1.16779	1.15081	0.979399	0.730249	0.494399	0.350869	0.267497	0.223607	0.202503	0.189623	0.182238	0.179719	0.179336	0.178002	0.174311	0.175479	0.17184	0.171148	0.169412	0.169724	0.168029	0.166752	0.163459	0.166513	0.165734	0.16616	0.162663	0.164119	0.164298	0.163712	0.161553	0.164665	0.163367	0.16185	0.156337	0.158818	0.1552	0.155345
57	1	1.03398	1.0448	1.04404	0.945807	0.676612	0.419161	0.26853	0.21177	0.195126	0.190921	0.192733	0.186522	0.187989	0.191493	0.191116	0.189334	0.19017	0.189235	0.189313	0.187711	0.19002	0.190822	0.186066	0.187154	0.188169	0.187366	0.187974	0.190891	0.188606	0.190634	0.19058	0.188079	0.187516	0.187306	0.184371	0.183721	0.181708	0.179504	0.182736	0.180993
58	1	1.08526	1.15408	1.20089	1.24981	1.27921	1.27197	1.24632	1.21417	1.15838	1.09245	1.02517	0.95473	0.899857	0.842145	0.795912	0.752765	0.714566	0.691548	0.665382	0.643286	0.630843	0.616287	0.607478	0.597151	0.592156	0.578752	0.574494	0.574506	0.566103	0.559098	0.554365	0.546891	0.541405	0.539819	0.532586	0.527528	0.521325	0.514203	0.510613	0.502945
59	1	1.0859	1.15854	1.18727	1.21375	1.22266	1.17642	1.13027	1.07449	1.00903	0.947008	0.888178	0.822108	0.777567	0.731264	0.699486	0.665215	0.640509	0.624472	0.607985	0.589436	0.587956	0.572179	0.565172	0.563419	0.556818	0.547749	0.539213	0.53931	0.531682	0.524891	0.519469	0.514577	0.509138	0.509707	0.507678	0.499478	0.499867	0.490423	0.485951	0.481738
60	1	1.08971	1.13565	1.16571	1.20838	1.21146	1.1688	1.10503	1.04736	0.980372	0.912612	0.854019	0.796014	0.748923	0.715192	0.676466	0.647708	0.614371	0.595469	0.579658	0.56237	0.548994	0.538657	0.526411	0.517906	0.516476	0.501232	0.495237	0.492893	0.488587	0.477996	0.468117	0.463003	0.459119	0.453362	0.448242	0.440603	0.435479	0.428727	0.428892	0.419205
61	1	1.10418	1.17877	1.23954	1.28323	1.32134	1.3173	1.28527	1.25085	1.19485	1.13195	1.07255	1.00856	0.95861	0.91157	0.875267	0.835001	0.802169	0.787924	0.773191	0.753291	0.745393	0.733522	0.724809	0.716548	0.705606	0.695465	0.683917	0.683384	0.677008	0.666115	0.661101	0.654671	0.650966	0.647112	0.638239	0.635294	0.628417	0.623283	0.619282	0.60749
62	1	1.08607	1.16015	1.21776	1.2646	1.28258	1.26026	1.20968	1.15861	1.08729	1.00797	0.950524	0.890208	0.842533	0.808538	0.769137	0.737478	0.704211	0.680978	0.669398	0.652753	0.642296	0.633965	0.620679	0.604609	0.600382	0.589049	0.585788	0.584155	0.575689	0.568653	0.56223	0.555215	0.545095	0.541476	0.542447	0.539951	0.532167	0.527166	0.523498	0.521229
63	1	1.039	1.06001	1.10492	1.12784	1.14483	1.17492	1.19961	1.21545	1.21735	1.21238	1.20269	1.18427	1.14556	1.12025	1.07707	1.041	1.00525	0.978283	0.960512	0.934985	0.92421	0.905333	0.89921	0.882704	0.865274	0.870306	0.862663	0.850345	0.855963	0.839884	0.828416	0.822558	0.819327	0.84146	0.848709	0.837823	0.82451	0.834288	0.837093	0.837124
64	1	1.03865	1.05967	1.11101	1.1439	1.18103	1.22123	1.25936	1.29079	1.33047	1.34728	1.37522	1.38483	1.38259	1.37742	1.34745	1.32725	1.31324	1.29796	1.27521	1.26366	1.24772	1.21618	1.20815	1.18448	1.16074	1.16655	1.15723	1.13079	1.13869	1.10876	1.09501	1.08375	1.07936	1.10202	1.10885	1.10139	1.07466	1.08124	1.08236	1.08217
65	1	1.05237	1.07238	1.13545	1.16808	1.20257	1.23902	1.27912	1.32063	1.34704	1.36711	1.38116	1.37945	1.36521	1.35729	1.32386	1.29981	1.27863	1.26522	1.24681	1.23477	1.22182	1.1962	1.19942	1.17658	1.15395	1.16537	1.15353	1.13621	1.14236	1.12755	1.10741	1.10173	1.10004	1.12109	1.14	1.1258	1.10882	1.11475	1.12067	1.12475
66	1	1.05623	1.09186	1.15634	1.19441	1.23648	1.27412	1.32568	1.3665	1.39298	1.418	1.4431	1.45768	1.45206	1.45683	1.43245	1.41248	1.39796	1.37891	1.367	1.35337	1.33919	1.31048	1.31223	1.28601	1.25901	1.26414	1.25959	1.24268	1.25283	1.23333	1.21074	1.19463	1.19114	1.22387	1.23809	1.23389	1.20557	1.21718	1.22394	1.22703
67	1	1.04972	1.077	1.12487	1.15975	1.2036	1.24535	1.29421	1.32822	1.36418	1.38102	1.39287	1.39135	1.37309	1.36996	1.33657	1.30314	1.27457	1.26017	1.2318	1.21407	1.19204	1.15362	1.14707	1.11449	1.07974	1.08215	1.07425	1.04442	1.04088	1.02174	0.991264	0.975997	0.966753	0.987633	0.988554	0.974859	0.947021	0.94422	0.943915	0.938654
68	1	1.03777	1.06152	1.10653	1.12555	1.14155	1.18096	1.20562	1.22777	1.24232	1.24969	1.24905	1.2382	1.20801	1.18796	1.15741	1.12236	1.08354	1.06416	1.04296	1.02185	1.00346	0.978396	0.966306	0.951777	0.923763	0.925863	0.915564	0.892845	0.896148	0.878462	0.853859	0.843554	0.838661	0.851961	0.857582	0.843011	0.827598	0.822841	0.825958	0.821306
69	1	1.048	1.09034	1.11813	1.14648	1.18572	1.20309	1.24342	1.27153	1.29443	1.30719	1.29061	1.28845	1.27531	1.24926	1.21736	1.19411	1.16682	1.14929	1.1315	1.10421	1.0845	1.0515	1.03335	1.01088	0.98328	0.975658	0.957323	0.939279	0.931141	0.906981	0.878267	0.87526	0.861134	0.87127	0.878006	0.865039	0.838729	0.839531	0.836276	0.82501
70	1	1.05367	1.09173	1.16756	1.20319	1.24454	1.28877	1.34201	1.38341	1.41558	1.43365	1.45895	1.46246	1.46991	1.46536	1.44354	1.42359	1.41262	1.38866	1.35928	1.33247	1.32295	1.28978	1.2814	1.23938	1.21353	1.21462	1.19843	1.17492	1.16352	1.12936	1.10455	1.08243	1.06426	1.07326	1.07842	1.05797	1.03001	1.0272	1.02373	1.01916
71	1	1.05972	1.085	1.1173	1.15788	1.18529	1.22668	1.27506	1.3103	1.35287	1.35995	1.37955	1.38952	1.3851	1.38846	1.36607	1.35395	1.33734	1.32828	1.30567	1.28706	1.26196	1.23577	1.22199	1.18803	1.17271	1.16468	1.14626	1.11485	1.12169	1.09137	1.06455	1.04231	1.04119	1.04817	1.03523	1.02887	1.00089	0.990414	0.991588	0.984166
72	1	1.04482	1.07211	1.16825	1.1595	1.18019	1.22778	1.29258	1.28194	1.29753	1.32163	1.33414	1.30588	1.27962	1.28165	1.21779	1.19332	1.18588	1.18162	1.1606	1.12687	1.09189	1.05783	1.05217	1.01921	0.983525	0.977037	0.957777	0.927215	0.916397	0.898096	0.866512	0.840215	0.84351	0.844762	0.84457	0.831096	0.814889	0.800534	0.807175	0.807737
WT CsA ATR+A23187
1	1	1.10398	1.17587	1.21502	1.25964	1.22575	1.14882	1.07151	1.00761	0.949143	0.888344	0.842007	0.796152	0.777237	0.751551	0.725788	0.698595	0.68035	0.657525	0.643198	0.629471	0.616831	0.609871	0.60143	0.589496	0.575418	0.570651	0.550419	0.546367	0.531739	0.524393	0.516885	0.505611	0.500005	0.493714	0.493538	0.489525	0.48822	0.48384	0.481863	0.476897
2	1	1.10625	1.19817	1.29786	1.35121	1.35187	1.30464	1.2415	1.18125	1.13146	1.08434	1.0423	1.00954	0.995356	0.97626	0.953705	0.917682	0.900824	0.881022	0.862295	0.842986	0.821077	0.806632	0.797366	0.774841	0.764288	0.754962	0.737599	0.728571	0.713803	0.7037	0.695416	0.684735	0.669951	0.664623	0.666429	0.662219	0.657235	0.656891	0.647591	0.638652
3	1	1.05975	1.14469	1.19289	1.04819	0.77035	0.567673	0.469771	0.428739	0.410691	0.412553	0.4099	0.412163	0.415411	0.417173	0.410815	0.407556	0.405725	0.399762	0.394505	0.397029	0.384943	0.388648	0.384906	0.382958	0.379377	0.375381	0.367693	0.369128	0.360605	0.353375	0.349732	0.347412	0.345965	0.342316	0.341394	0.341617	0.33798	0.336626	0.333793	0.331393
4	1	1.08875	1.15771	1.20755	1.27657	1.30809	1.29859	1.25384	1.20338	1.14202	1.07853	1.03037	0.978057	0.942686	0.90701	0.873355	0.83053	0.805207	0.781054	0.76355	0.738329	0.721047	0.711245	0.695251	0.680444	0.667301	0.657507	0.637507	0.631499	0.617786	0.608398	0.602789	0.59035	0.58219	0.578567	0.578019	0.575589	0.569588	0.567968	0.56505	0.559857
5	1	1.0939	1.14859	1.20125	1.2023	1.1019	0.97125	0.837538	0.743916	0.672632	0.632245	0.5924	0.57152	0.553326	0.541839	0.523277	0.50719	0.49152	0.482828	0.470546	0.467183	0.455168	0.453628	0.444459	0.435069	0.432118	0.428716	0.420042	0.413995	0.409264	0.404313	0.397524	0.386423	0.388061	0.387086	0.390638	0.38837	0.382833	0.388143	0.380199	0.380526
6	1	1.08829	1.17064	1.2293	1.28725	1.29149	1.25111	1.1874	1.11681	1.06408	1.00223	0.957962	0.912421	0.878584	0.849449	0.820247	0.792275	0.771996	0.748619	0.732633	0.714375	0.697471	0.686941	0.670582	0.65804	0.646691	0.636168	0.616582	0.607826	0.590644	0.582259	0.574027	0.56492	0.560654	0.554908	0.549032	0.550768	0.548821	0.551249	0.541423	0.543613
7	1	1.06842	1.11402	1.14876	1.15479	1.06252	0.94217	0.824627	0.742507	0.670201	0.629132	0.601469	0.585025	0.580656	0.575737	0.564482	0.554546	0.546792	0.542618	0.522398	0.513092	0.508014	0.497027	0.496569	0.487647	0.485002	0.477229	0.465692	0.458219	0.453746	0.445998	0.44183	0.438274	0.432652	0.430679	0.43118	0.433227	0.435787	0.438341	0.429542	0.422723
8	1	1.08216	1.14829	1.18204	1.1429	0.987933	0.863834	0.780153	0.726156	0.701706	0.672562	0.658295	0.645188	0.634357	0.630022	0.612442	0.602647	0.591914	0.57212	0.563144	0.546742	0.539352	0.529371	0.512338	0.508661	0.499453	0.494656	0.489743	0.485946	0.476191	0.468442	0.467837	0.462795	0.465827	0.458371	0.455063	0.458513	0.463106	0.462871	0.457589	0.455094
9	1	1.11454	1.19011	1.23064	1.25148	1.15463	0.996781	0.864518	0.77131	0.715561	0.672033	0.638708	0.621209	0.61097	0.607975	0.590367	0.562798	0.55599	0.545805	0.528484	0.516895	0.505597	0.501378	0.493435	0.482699	0.4722	0.469117	0.45757	0.454791	0.445622	0.440409	0.432137	0.424647	0.420271	0.422251	0.424443	0.42663	0.423423	0.425308	0.422293	0.419968
10	1	1.09749	1.17738	1.22726	1.29178	1.30953	1.28221	1.22087	1.14717	1.0956	1.02923	0.97968	0.9359	0.899841	0.868227	0.835885	0.80261	0.777357	0.748168	0.721821	0.69458	0.673205	0.656715	0.638338	0.621776	0.61171	0.600296	0.580954	0.567595	0.555343	0.546755	0.543114	0.531227	0.524221	0.520256	0.518471	0.512283	0.514288	0.507366	0.503919	0.498854
11	1	1.10537	1.18635	1.25	1.31437	1.34063	1.3324	1.29593	1.25072	1.2105	1.15512	1.10736	1.06296	1.03696	1.00582	0.971456	0.93558	0.909902	0.874728	0.849954	0.823201	0.8016	0.788428	0.771537	0.756421	0.739517	0.731476	0.712547	0.704819	0.687462	0.672971	0.662801	0.650602	0.645067	0.645947	0.646363	0.641698	0.638672	0.634869	0.629259	0.627803
12	1	1.09768	1.17524	1.24118	1.30641	1.35717	1.39158	1.40762	1.40042	1.39428	1.3626	1.34167	1.30084	1.28361	1.26293	1.22513	1.18334	1.15176	1.1201	1.07936	1.05592	1.0233	1.00404	0.984311	0.965975	0.944358	0.938573	0.911179	0.901548	0.886659	0.880271	0.868426	0.855943	0.847636	0.847514	0.847117	0.844308	0.848101	0.841297	0.83941	0.834074
13	1	1.09846	1.1844	1.2409	1.31651	1.36909	1.40304	1.4177	1.40823	1.38853	1.35224	1.32472	1.28035	1.2549	1.22735	1.19011	1.14715	1.11988	1.08547	1.05129	1.01879	0.990444	0.971599	0.953498	0.93345	0.915723	0.904715	0.877131	0.86943	0.855257	0.844731	0.832958	0.822344	0.818753	0.814688	0.812536	0.805518	0.807535	0.809918	0.801848	0.796953
14	1	1.08449	1.13641	1.19347	1.24455	1.28051	1.27107	1.25347	1.22826	1.1893	1.14541	1.09231	1.04419	1.01839	0.984624	0.944648	0.903099	0.871237	0.83354	0.806096	0.785353	0.764896	0.749402	0.732848	0.71722	0.705126	0.69918	0.679993	0.673104	0.65909	0.65268	0.645284	0.634707	0.627685	0.628589	0.629818	0.623974	0.62372	0.620699	0.61249	0.608922
15	1	1.09658	1.17062	1.24723	1.3057	1.32602	1.31683	1.28195	1.24397	1.20474	1.14103	1.08692	1.03851	1.03397	0.991789	0.945721	0.900492	0.870283	0.843855	0.819217	0.787908	0.764964	0.752215	0.743646	0.72748	0.721633	0.71642	0.70163	0.689858	0.671815	0.661399	0.648349	0.634459	0.635672	0.626484	0.629921	0.620012	0.625133	0.620048	0.619158	0.613326
16	1	1.05907	1.13726	1.16448	1.16384	1.04117	0.876121	0.76822	0.692084	0.643927	0.614646	0.592063	0.577907	0.579989	0.579332	0.569536	0.558016	0.551732	0.542192	0.533633	0.520812	0.509421	0.513026	0.506912	0.502364	0.497513	0.496553	0.479499	0.477596	0.467856	0.462642	0.46341	0.453589	0.452552	0.44907	0.452061	0.450888	0.456908	0.454886	0.44776	0.443933
17	1	1.08225	1.13613	1.20746	1.25531	1.24889	1.18902	1.11446	1.05003	0.996498	0.944288	0.902584	0.86275	0.841071	0.818621	0.790691	0.758119	0.739263	0.707264	0.691628	0.67373	0.663547	0.649584	0.642016	0.627778	0.617109	0.61334	0.594508	0.592104	0.585459	0.575135	0.565568	0.557747	0.554424	0.551749	0.548271	0.54724	0.544202	0.539398	0.538426	0.527905
[truncated: 680 more rows]

## Sheet: Fig.3a,b
WT Calcein
[truncated: 1,862 more rows]

## Sheet: Fig.3d
	WT				∆b				∆OSCP
	Gmax	CsA			Gmax	CsA	Sr2+		Gmax	CsA	Sr2+
	900	90			900	950	70		1000	1000	80
	850	120			1000	970	20		900	1000	70
[truncated: 6 more rows]

## Sheet: Fig.4a,b
WT Calcein
[truncated: 953 more rows]

[truncated: 15 more sheets: Fig.4d, Fig.5a,b, Fig.5d, Suppl Fig.2a, Suppl Fig.2b, Suppl Fig.2c, Suppl Fig.2d, Suppl Fig.3a, Suppl Fig.3b, Suppl Fig.3g, Suppl Fig.4a, Suppl Fig.4b, Suppl Fig.4c, Suppl Fig.4e, Suppl Fig.6a]
